# Supplementary material for: Improvisation and live accompaniment increase motor response and reward during a music playing task
Source: Sci Rep. 2024 Jun 7;14:13112. doi: 10.1038/s41598-024-62794-6 (PMC11161496; doi:10.1038/s41598-024-62794-6)
Supplement: Supplementary file 1 — Supplementary Information 1. [file 41598_2024_62794_MOESM1_ESM.csv]

ID	Live	Improv	CompositionStyle	Gender	Race	Hispanic	Age	occupationStatus	highestEducation	LeftHanded	BMRQtotal	GOLDtraining	totalAcceleration	meanEMG	drumStrikeCount	EDA	BPM	HRV	Exp_Pleasure	Exp_Difficulty	Exp_Fatigue	Exp_Synchrony	Exp_Familiar	Exp_Motivated	Exp_Surprised	Exp_Activated	Exp_Absorbed	Exp_Creative	Exp_Momentum	Exp_Active
1	Live	Beat	Rock	Female	Caucasian/White	No	58	part-time employment	undergradute degree or professional qualification	No	76	29	NA	NA	97	18.96429077	NA	NA	3	2	1	3	3	3	2	3	4	1	4	4
1	Recording	Beat	Rock	Female	Caucasian/White	No	58	part-time employment	undergradute degree or professional qualification	No	76	29	NA	NA	97	18.89556436	NA	NA	3	2	1	3	4	3	3	3	2	2	3	3
1	Live	Improv	Rock	Female	Caucasian/White	No	58	part-time employment	undergradute degree or professional qualification	No	76	29	NA	NA	110	45.8661073	NA	NA	4	2	2	3	3	3	3	3	4	3	4	4
1	Recording	Improv	Rock	Female	Caucasian/White	No	58	part-time employment	undergradute degree or professional qualification	No	76	29	NA	NA	111	26.32251739	NA	NA	3	2	1	3	4	3	2	3	3	2	3	3
1	Live	Beat	Salsa	Female	Caucasian/White	No	58	part-time employment	undergradute degree or professional qualification	No	76	29	7.49023297	1.213373038	109	20.47653676	NA	NA	4	3	1	3	3	4	3	3	4	2	4	4
1	Recording	Beat	Salsa	Female	Caucasian/White	No	58	part-time employment	undergradute degree or professional qualification	No	76	29	5.858026076	1.248385828	109	-7.79000092	NA	NA	2	3	2	2	3	2	2	3	2	2	3	3
1	Live	Improv	Salsa	Female	Caucasian/White	No	58	part-time employment	undergradute degree or professional qualification	No	76	29	6.147422054	1.215367981	89	16.38476563	NA	NA	4	4	1	3	3	4	4	3	4	3	4	4
1	Recording	Improv	Salsa	Female	Caucasian/White	No	58	part-time employment	undergradute degree or professional qualification	No	76	29	6.033164076	1.281908759	90	-7.579075384	NA	NA	3	3	1	3	3	2	2	3	3	2	3	3
1	Live	Beat	March	Female	Caucasian/White	No	58	part-time employment	undergradute degree or professional qualification	No	76	29	4.86974115	0.961353048	75	-3.981526646	NA	NA	2	1	1	2	3	2	2	2	2	2	2	2
1	Recording	Beat	March	Female	Caucasian/White	No	58	part-time employment	undergradute degree or professional qualification	No	76	29	5.39279005	0.953760245	76	5.205560712	NA	NA	2	1	2	2	4	2	2	2	1	1	1	2
1	Live	Improv	March	Female	Caucasian/White	No	58	part-time employment	undergradute degree or professional qualification	No	76	29	6.050276409	1.098897745	98	9.402445614	NA	NA	3	2	1	3	3	3	2	3	3	3	2	3
1	Recording	Improv	March	Female	Caucasian/White	No	58	part-time employment	undergradute degree or professional qualification	No	76	29	4.278819268	1.023931841	86	-1.315659822	NA	NA	3	1	1	3	5	2	1	2	2	2	3	3
1	Live	Beat	Waltz	Female	Caucasian/White	No	58	part-time employment	undergradute degree or professional qualification	No	76	29	NA	NA	63	1.153618756	NA	NA	3	3	1	3	2	3	3	2	2	2	3	3
1	Recording	Beat	Waltz	Female	Caucasian/White	No	58	part-time employment	undergradute degree or professional qualification	No	76	29	NA	NA	63	10.70635288	NA	NA	3	2	1	3	3	3	2	2	3	1	2	3
1	Live	Improv	Waltz	Female	Caucasian/White	No	58	part-time employment	undergradute degree or professional qualification	No	76	29	NA	NA	88	7.229397113	NA	NA	3	3	1	3	2	3	3	3	4	3	3	4
1	Recording	Improv	Waltz	Female	Caucasian/White	No	58	part-time employment	undergradute degree or professional qualification	No	76	29	NA	NA	81	10.3325583	NA	NA	2	2	1	3	3	3	2	3	3	2	3	3
2	Live	Beat	Rock	Female	Asian	No	24	still at school	stil in eduction	No	79	22	2.765071984	0.900804789	137	2.501493895	61.8219993	33.79896733	3	1	1	4	4	2	2	2	3	2	2	2
2	Recording	Beat	Rock	Female	Asian	No	24	still at school	stil in eduction	No	79	22	2.437791946	0.844210623	130	0.675369335	60.87988666	29.22895364	3	2	1	4	4	2	2	2	3	2	2	2
2	Live	Improv	Rock	Female	Asian	No	24	still at school	stil in eduction	No	79	22	2.352477576	1.294658931	100	2.386316881	65.59849199	25.11325225	4	3	1	3	2	4	4	4	4	4	3	4
2	Recording	Improv	Rock	Female	Asian	No	24	still at school	stil in eduction	No	79	22	2.734750296	1.339687101	97	0.594605056	67.94696362	25.38132905	4	3	1	3	3	4	3	4	4	4	3	4
2	Live	Beat	Salsa	Female	Asian	No	24	still at school	stil in eduction	No	79	22	2.339928343	1.009270192	97	4.700292791	63.12804829	42.09088074	3	2	1	4	4	4	2	2	3	2	2	2
2	Recording	Beat	Salsa	Female	Asian	No	24	still at school	stil in eduction	No	79	22	2.667769556	1.44972031	71	1.72620692	65.84984077	31.33860771	3	2	1	3	4	3	2	3	3	2	3	4
2	Live	Improv	Salsa	Female	Asian	No	24	still at school	stil in eduction	No	79	22	3.043385332	1.538035242	106	3.812670324	70.09686998	43.97760408	4	2	1	3	4	4	4	4	4	4	3	4
2	Recording	Improv	Salsa	Female	Asian	No	24	still at school	stil in eduction	No	79	22	1.95333619	1.323338171	54	1.013719475	71.9366528	24.57255799	4	4	1	3	3	4	3	4	4	3	3	3
2	Live	Beat	March	Female	Asian	No	24	still at school	stil in eduction	No	79	22	1.97047153	1.019188795	69	-1.91903844	57.77518193	43.7927886	3	1	1	4	4	2	3	3	2	2	2	2
2	Recording	Beat	March	Female	Asian	No	24	still at school	stil in eduction	No	79	22	2.002457932	1.152641185	61	-2.589382707	61.17812882	29.08415479	3	2	1	3	4	2	2	2	4	2	2	3
2	Live	Improv	March	Female	Asian	No	24	still at school	stil in eduction	No	79	22	2.123587867	1.221659825	79	-1.679448072	66.50041563	25.28833723	4	3	1	4	3	4	4	4	4	4	4	4
2	Recording	Improv	March	Female	Asian	No	24	still at school	stil in eduction	No	79	22	1.583382163	1.144168459	51	-1.90808247	63.56990419	32.73626496	3	3	1	3	3	2	3	3	3	2	2	3
2	Live	Beat	Waltz	Female	Asian	No	24	still at school	stil in eduction	No	79	22	1.401200675	0.972771483	60	2.05897958	62.76756687	34.51375405	3	1	1	4	4	2	1	2	3	2	2	2
2	Recording	Beat	Waltz	Female	Asian	No	24	still at school	stil in eduction	No	79	22	1.649360732	1.113772866	58	-1.532747996	63.58423459	30.07894705	2	1	1	4	4	2	2	2	3	1	2	1
2	Live	Improv	Waltz	Female	Asian	No	24	still at school	stil in eduction	No	79	22	2.420426453	1.25044159	91	0.306347806	65.21636395	24.23271063	4	3	1	4	3	4	3	4	4	4	4	4
2	Recording	Improv	Waltz	Female	Asian	No	24	still at school	stil in eduction	No	79	22	1.788868394	1.095599647	75	-0.113918268	68.04155187	25.82980007	3	4	1	3	3	3	4	4	4	4	2	4
3	Live	Beat	Rock	Male	Caucasian/White	No	25	still at school	stil in eduction	No	92	29	5.396223521	0.446411009	126	-6.998085279	58.97543584	41.74215384	4	1	1	5	4	4	1	4	4	2	5	2
3	Recording	Beat	Rock	Male	Caucasian/White	No	25	still at school	stil in eduction	No	92	29	6.366234067	0.464574932	115	-4.223486009	58.13901325	48.86827693	3	1	1	5	5	3	1	3	3	2	5	2
3	Live	Improv	Rock	Male	Caucasian/White	No	25	still at school	stil in eduction	No	92	29	10.81161052	0.687314559	203	9.450453787	73.11129163	36.51757232	5	2	1	4	5	5	1	5	5	4	5	5
3	Recording	Improv	Rock	Male	Caucasian/White	No	25	still at school	stil in eduction	No	92	29	8.557431454	0.646435544	194	-4.749583168	65.51684016	42.50318616	4	2	1	4	5	3	1	4	4	4	5	4
3	Live	Beat	Salsa	Male	Caucasian/White	No	25	still at school	stil in eduction	No	92	29	5.219823896	0.4450724	161	4.266006162	65.24675678	39.74786607	4	2	2	4	4	4	2	3	2	2	5	4
3	Recording	Beat	Salsa	Male	Caucasian/White	No	25	still at school	stil in eduction	No	92	29	4.206499102	0.352156072	102	5.06718602	55.1699748	60.13546799	3	4	2	3	4	2	2	4	3	2	2	2
3	Live	Improv	Salsa	Male	Caucasian/White	No	25	still at school	stil in eduction	No	92	29	9.398903355	0.782642746	200	19.58089493	74.26149761	27.31053615	4	3	2	3	4	3	1	3	3	2	3	4
3	Recording	Improv	Salsa	Male	Caucasian/White	No	25	still at school	stil in eduction	No	92	29	6.012444954	0.563418704	127	-13.99164676	62.60691071	43.03898427	2	3	3	2	4	3	2	2	2	3	2	4
3	Live	Beat	March	Male	Caucasian/White	No	25	still at school	stil in eduction	No	92	29	3.657912373	0.463905303	38	9.846738767	69.09552693	37.42942433	4	2	1	4	3	4	4	4	5	2	4	3
3	Recording	Beat	March	Male	Caucasian/White	No	25	still at school	stil in eduction	No	92	29	2.943235241	0.384441364	38	-16.70251523	61.12914259	50.14840295	3	1	1	3	5	3	1	3	4	2	3	3
3	Live	Improv	March	Male	Caucasian/White	No	25	still at school	stil in eduction	No	92	29	3.523658439	0.373936737	96	6.733268401	72.22357908	30.69788745	4	2	1	3	3	4	4	4	4	3	4	4
3	Recording	Improv	March	Male	Caucasian/White	No	25	still at school	stil in eduction	No	92	29	5.529908531	0.512275686	165	-9.962132316	69.12593608	31.82529433	4	1	1	4	5	4	1	4	5	4	4	4
3	Live	Beat	Waltz	Male	Caucasian/White	No	25	still at school	stil in eduction	No	92	29	5.024987456	0.332942761	66	25.83603052	61.67707215	41.85921678	4	2	1	4	4	4	2	4	4	3	4	3
3	Recording	Beat	Waltz	Male	Caucasian/White	No	25	still at school	stil in eduction	No	92	29	4.568421024	0.357744449	51	-0.585636733	59.54021721	42.93468672	3	2	3	3	5	2	1	3	3	2	3	2
3	Live	Improv	Waltz	Male	Caucasian/White	No	25	still at school	stil in eduction	No	92	29	6.282573877	0.587316234	157	34.81886297	75.32532331	30.91830459	5	1	1	5	4	5	4	4	5	4	4	4
3	Recording	Improv	Waltz	Male	Caucasian/White	No	25	still at school	stil in eduction	No	92	29	9.018647449	0.587310335	203	-7.013381913	66.37938688	39.69154507	4	2	1	5	5	4	1	4	4	4	2	3
4	Live	Beat	Rock	Female	Caucasian/White	No	23	at univeresity	undergradute degree or professional qualification	No	85	35	7.567135546	0.925697917	103	65.18199253	62.89250347	57.40597903	3	2	1	4	3	4	2	3	3	2	2	3
4	Recording	Beat	Rock	Female	Caucasian/White	No	23	at univeresity	undergradute degree or professional qualification	No	85	35	6.339098322	0.786758969	110	69.71695575	64.55377658	66.97210562	4	2	2	3	1	3	4	4	3	3	2	3
4	Live	Improv	Rock	Female	Caucasian/White	No	23	at univeresity	undergradute degree or professional qualification	No	85	35	6.879101386	1.081334927	70	95.09635834	69.94280718	55.85355	3	4	1	3	3	3	4	4	3	4	3	4
4	Recording	Improv	Rock	Female	Caucasian/White	No	23	at univeresity	undergradute degree or professional qualification	No	85	35	5.700931653	1.00420076	80	93.97684652	70.73161885	57.4536498	2	4	1	2	2	2	2	3	2	2	3	2
4	Live	Beat	Salsa	Female	Caucasian/White	No	23	at univeresity	undergradute degree or professional qualification	No	85	35	4.734150428	0.690040613	54	12.83447617	60.08512059	58.57227898	3	4	2	2	3	3	4	3	2	2	3	3
4	Recording	Beat	Salsa	Female	Caucasian/White	No	23	at univeresity	undergradute degree or professional qualification	No	85	35	6.449992555	0.691658768	109	31.59904619	64.1329552	59.5345333	3	4	2	2	1	2	4	4	2	2	2	4
4	Live	Improv	Salsa	Female	Caucasian/White	No	23	at univeresity	undergradute degree or professional qualification	No	85	35	6.534917316	0.92763874	83	10.60669527	69.43676234	53.73771987	3	4	1	4	1	4	4	4	3	4	3	4
4	Recording	Improv	Salsa	Female	Caucasian/White	No	23	at univeresity	undergradute degree or professional qualification	No	85	35	5.869723293	0.87497768	73	32.85536473	65.41234394	65.45831485	3	4	1	2	2	3	4	4	2	3	3	4
4	Live	Beat	March	Female	Caucasian/White	No	23	at univeresity	undergradute degree or professional qualification	No	85	35	6.345722116	0.674805803	78	12.42624687	58.83576501	60.07392881	3	2	1	4	3	3	2	4	3	2	2	3
4	Recording	Beat	March	Female	Caucasian/White	No	23	at univeresity	undergradute degree or professional qualification	No	85	35	7.161860638	0.731669859	76	-1.447814639	59.94094054	71.80204441	3	2	2	5	2	3	2	2	2	2	1	2
4	Live	Improv	March	Female	Caucasian/White	No	23	at univeresity	undergradute degree or professional qualification	No	85	35	6.492697208	0.808869014	88	49.6907837	67.76470588	57.07799828	4	3	1	4	2	4	4	4	5	4	4	4
4	Recording	Improv	March	Female	Caucasian/White	No	23	at univeresity	undergradute degree or professional qualification	No	85	35	5.084201398	0.646344097	70	44.65670869	62.53853607	61.0670884	2	4	1	2	2	3	2	3	2	2	2	3
4	Live	Beat	Waltz	Female	Caucasian/White	No	23	at univeresity	undergradute degree or professional qualification	No	85	35	6.096450369	0.718525603	64	21.23676895	58.64441186	57.36349285	4	2	2	4	2	3	1	3	2	2	2	3
4	Recording	Beat	Waltz	Female	Caucasian/White	No	23	at univeresity	undergradute degree or professional qualification	No	85	35	6.136456662	0.7449476	63	49.94674217	64.66902036	59.02236534	3	2	1	4	1	3	2	3	2	2	1	2
4	Live	Improv	Waltz	Female	Caucasian/White	No	23	at univeresity	undergradute degree or professional qualification	No	85	35	5.925977406	0.802067546	79	67.62531495	70.95575248	50.37592235	4	4	1	4	1	4	4	4	4	4	3	4
4	Recording	Improv	Waltz	Female	Caucasian/White	No	23	at univeresity	undergradute degree or professional qualification	No	85	35	6.021858029	0.8306125	94	61.65521873	64.39904814	59.61275031	3	4	1	2	2	3	2	3	2	2	3	3
5	Live	Beat	Rock	Female	Asian	No	27	at univeresity	undergradute degree or professional qualification	No	95	32	6.695038118	NA	99	17.11440026	79.79681367	12.76259389	4	3	2	5	5	3	1	3	3	1	4	3
5	Recording	Beat	Rock	Female	Asian	No	27	at univeresity	undergradute degree or professional qualification	No	95	32	5.825201245	NA	97	15.08256648	81.9112628	12.77137847	3	1	2	5	3	2	1	2	3	2	4	2
5	Live	Improv	Rock	Female	Asian	No	27	at univeresity	undergradute degree or professional qualification	No	95	32	7.554240002	NA	109	40.02617393	86.34154046	9.678951326	5	3	4	3	3	5	5	5	5	5	4	5
5	Recording	Improv	Rock	Female	Asian	No	27	at univeresity	undergradute degree or professional qualification	No	95	32	3.228874497	NA	85	6.127792214	79.79368659	13.19726518	2	4	2	2	1	3	3	3	2	3	3	3
5	Live	Beat	Salsa	Female	Asian	No	27	at univeresity	undergradute degree or professional qualification	No	95	32	4.536553462	NA	110	30.62216123	80.77021385	11.66987135	4	1	3	5	5	3	1	3	3	1	3	3
5	Recording	Beat	Salsa	Female	Asian	No	27	at univeresity	undergradute degree or professional qualification	No	95	32	5.567091003	NA	111	8.282251809	81.33401691	11.09580475	4	2	4	5	3	4	2	3	4	1	3	3
5	Live	Improv	Salsa	Female	Asian	No	27	at univeresity	undergradute degree or professional qualification	No	95	32	6.37851182	NA	141	44.64030472	85.28712486	9.620197127	5	1	1	5	5	5	3	5	5	5	5	5
5	Recording	Improv	Salsa	Female	Asian	No	27	at univeresity	undergradute degree or professional qualification	No	95	32	2.209280047	NA	62	6.29023908	79.4499618	12.74258124	3	4	2	2	1	3	4	3	3	4	4	3
5	Live	Beat	March	Female	Asian	No	27	at univeresity	undergradute degree or professional qualification	No	95	32	3.31065522	NA	39	-10.10503542	75.25697504	17.2580273	2	1	3	5	4	1	1	2	2	1	3	2
5	Recording	Beat	March	Female	Asian	No	27	at univeresity	undergradute degree or professional qualification	No	95	32	2.857600986	NA	39	-7.266406765	75.81644287	15.8876872	1	1	4	5	3	1	1	1	1	1	2	1
5	Live	Improv	March	Female	Asian	No	27	at univeresity	undergradute degree or professional qualification	No	95	32	2.817295945	NA	81	-9.78620203	78.55075436	13.40799725	5	2	1	4	4	5	2	4	4	5	4	4
5	Recording	Improv	March	Female	Asian	No	27	at univeresity	undergradute degree or professional qualification	No	95	32	1.910332425	NA	68	-1.923794044	76.07247055	13.77174352	2	2	2	3	1	3	2	2	4	4	2	3
5	Live	Beat	Waltz	Female	Asian	No	27	at univeresity	undergradute degree or professional qualification	No	95	32	3.725137567	NA	63	-0.321929251	77.40407965	14.67261784	2	1	3	5	5	2	1	1	2	1	3	1
5	Recording	Beat	Waltz	Female	Asian	No	27	at univeresity	undergradute degree or professional qualification	No	95	32	3.94039421	NA	63	4.969734506	77.07344317	16.44379371	3	1	4	5	5	2	1	1	3	1	3	3
5	Live	Improv	Waltz	Female	Asian	No	27	at univeresity	undergradute degree or professional qualification	No	95	32	2.396165528	NA	74	-0.109291268	81.22159661	15.33749943	4	2	3	5	5	4	1	3	5	5	5	3
5	Recording	Improv	Waltz	Female	Asian	No	27	at univeresity	undergradute degree or professional qualification	No	95	32	2.489971249	NA	76	8.840165133	78.43946744	15.70556887	4	3	3	5	3	3	2	4	5	3	5	5
6	Live	Beat	Rock	Male	Mixed Race	Yes	25	still at school	stil in eduction	No	95	30	5.392745851	1.532002484	77	6.960267736	99.28264528	93.3121076	2	1	1	5	5	3	1	4	4	1	5	1
6	Recording	Beat	Rock	Male	Mixed Race	Yes	25	still at school	stil in eduction	No	95	30	5.918553115	2.110148937	58	-0.785181605	81.69860477	150.0391278	3	1	1	5	5	3	1	4	3	1	5	3
6	Live	Improv	Rock	Male	Mixed Race	Yes	25	still at school	stil in eduction	No	95	30	9.336800602	2.101885285	194	9.467041043	157.236576	3.498551824	5	1	1	4	4	5	2	5	5	4	5	5
6	Recording	Improv	Rock	Male	Mixed Race	Yes	25	still at school	stil in eduction	No	95	30	7.971084447	1.531460079	190	13.05255992	131.9580134	54.78398869	5	2	1	4	5	5	1	5	5	4	4	5
6	Live	Beat	Salsa	Male	Mixed Race	Yes	25	still at school	stil in eduction	No	95	30	7.756135647	1.474819613	113	2.709690774	101.1213456	60.47594563	2	1	1	4	5	3	1	4	4	1	5	2
6	Recording	Beat	Salsa	Male	Mixed Race	Yes	25	still at school	stil in eduction	No	95	30	6.471280611	0.99684692	111	-0.293824402	76.20638359	71.00579495	3	1	1	3	5	3	1	4	4	1	5	2
6	Live	Improv	Salsa	Male	Mixed Race	Yes	25	still at school	stil in eduction	No	95	30	9.389951536	1.622984833	241	12.68396707	122.5334043	33.20729043	5	2	1	3	4	5	2	5	5	4	4	5
6	Recording	Improv	Salsa	Male	Mixed Race	Yes	25	still at school	stil in eduction	No	95	30	8.627817694	1.30915151	243	13.99223855	126.5366737	7.23161244	5	1	1	4	5	5	1	5	5	4	5	5
6	Live	Beat	March	Male	Mixed Race	Yes	25	still at school	stil in eduction	No	95	30	8.538071828	1.326964039	149	7.773823057	95.26534115	43.22525566	3	1	1	4	5	3	1	4	4	1	2	3
6	Recording	Beat	March	Male	Mixed Race	Yes	25	still at school	stil in eduction	No	95	30	9.260500295	1.565416378	149	-0.914497455	81.28896917	66.79936296	3	1	2	4	5	3	1	4	4	1	2	4
6	Live	Improv	March	Male	Mixed Race	Yes	25	still at school	stil in eduction	No	95	30	9.188883035	1.449292095	275	9.084182239	93.04657028	74.12303616	4	2	1	5	4	5	2	5	5	4	3	5
6	Recording	Improv	March	Male	Mixed Race	Yes	25	still at school	stil in eduction	No	95	30	9.712137926	1.378858763	254	16.57777328	122.8519196	28.82289008	5	2	1	4	5	5	1	5	5	5	3	5
6	Live	Beat	Waltz	Male	Mixed Race	Yes	25	still at school	stil in eduction	No	95	30	2.859418015	0.641134655	64	-1.55703015	97.01040063	60.36712119	2	1	1	5	5	3	1	3	4	1	5	2
6	Recording	Beat	Waltz	Male	Mixed Race	Yes	25	still at school	stil in eduction	No	95	30	3.8921743	0.89189772	63	1.584641183	92.42967077	103.2102313	3	1	1	5	5	3	1	2	4	1	5	2
6	Live	Improv	Waltz	Male	Mixed Race	Yes	25	still at school	stil in eduction	No	95	30	7.30096165	1.216065946	199	13.5644027	121.1812627	31.37586517	5	2	1	4	4	5	2	5	4	3	4	4
6	Recording	Improv	Waltz	Male	Mixed Race	Yes	25	still at school	stil in eduction	No	95	30	7.423807437	1.05374072	220	8.066695728	112.3898452	59.01626765	5	2	1	4	5	5	1	5	5	4	4	5
7	Live	Beat	Rock	Female	Asian	No	18	at univeresity	stil in eduction	No	94	33	1.791485121	0.600368704	49	-0.01900633	78.27936658	64.57502477	4	1	1	4	5	3	1	5	5	4	5	4
7	Recording	Beat	Rock	Female	Asian	No	18	at univeresity	stil in eduction	No	94	33	2.588834685	0.530842031	80	-2.240742955	76.39063228	63.65736968	3	2	2	1	4	2	1	3	3	1	3	3
7	Live	Improv	Rock	Female	Asian	No	18	at univeresity	stil in eduction	No	94	33	1.920747928	0.740006338	57	-12.70885458	81.73322516	50.67915613	5	3	1	5	5	5	3	5	5	4	5	5
7	Recording	Improv	Rock	Female	Asian	No	18	at univeresity	stil in eduction	No	94	33	2.199108932	0.642708964	50	5.836625716	85.01085636	34.86449332	4	2	2	3	5	3	1	3	3	3	3	3
7	Live	Beat	Salsa	Female	Asian	No	18	at univeresity	stil in eduction	No	94	33	2.44523667	0.619617642	62	14.81431709	82.38463544	50.85978715	4	2	1	4	5	4	2	4	4	3	5	4
7	Recording	Beat	Salsa	Female	Asian	No	18	at univeresity	stil in eduction	No	94	33	1.962628649	0.691604545	53	5.370321547	81.49334819	53.7204162	2	1	1	3	3	3	1	3	4	1	3	3
7	Live	Improv	Salsa	Female	Asian	No	18	at univeresity	stil in eduction	No	94	33	2.59903329	0.716012525	66	7.934179248	81.52797004	54.3793229	5	3	1	4	5	5	3	5	5	4	5	5
7	Recording	Improv	Salsa	Female	Asian	No	18	at univeresity	stil in eduction	No	94	33	2.364093268	0.772715135	64	26.58547486	93.6932511	29.31374174	4	2	1	3	5	3	1	3	4	3	3	3
7	Live	Beat	March	Female	Asian	No	18	at univeresity	stil in eduction	No	94	33	1.852247344	0.333880673	35	-33.33476969	71.09490714	80.36925738	3	1	1	4	5	3	2	3	4	3	4	3
7	Recording	Beat	March	Female	Asian	No	18	at univeresity	stil in eduction	No	94	33	1.394802787	0.431107662	36	0.093243398	67.87031188	80.12024269	2	2	1	2	5	2	1	2	2	1	2	2
7	Live	Improv	March	Female	Asian	No	18	at univeresity	stil in eduction	No	94	33	1.745408828	0.394735266	33	-34.15140243	68.52951112	75.7720265	4	4	1	4	5	4	3	5	5	3	5	5
7	Recording	Improv	March	Female	Asian	No	18	at univeresity	stil in eduction	No	94	33	1.053665198	0.35605436	42	0.115367815	71.48215152	69.70424126	1	3	3	2	5	2	1	3	3	2	3	3
7	Live	Beat	Waltz	Female	Asian	No	18	at univeresity	stil in eduction	No	94	33	1.911066616	0.332899596	52	-18.29066005	70.59822313	77.49441667	4	1	1	3	5	4	2	5	5	2	5	5
7	Recording	Beat	Waltz	Female	Asian	No	18	at univeresity	stil in eduction	No	94	33	2.354630263	0.384871187	52	12.06690119	69.86875057	75.46908186	1	2	1	3	5	3	1	3	2	2	3	3
7	Live	Improv	Waltz	Female	Asian	No	18	at univeresity	stil in eduction	No	94	33	2.247732588	0.402917409	76	-15.98349572	75.23628897	61.6627978	4	1	1	5	5	5	3	5	5	5	5	5
7	Recording	Improv	Waltz	Female	Asian	No	18	at univeresity	stil in eduction	No	94	33	2.733739824	0.433359191	70	3.636436033	76.32832488	44.74186261	3	3	1	2	5	3	1	3	3	2	3	3
8	Live	Beat	Rock	Female	Asian	No	20	at univeresity	stil in eduction	No	81	27	1.506190327	0.911769919	89	4.714804341	NA	NA	5	4	1	4	1	4	3	5	5	2	2	2
8	Recording	Beat	Rock	Female	Asian	No	20	at univeresity	stil in eduction	No	81	27	1.56109162	0.856356749	92	0.347442838	NA	NA	3	4	3	3	2	1	3	1	2	1	5	1
8	Live	Improv	Rock	Female	Asian	No	20	at univeresity	stil in eduction	No	81	27	1.889639544	1.034629494	85	26.15349724	NA	NA	4	4	3	5	1	5	3	4	5	5	5	5
8	Recording	Improv	Rock	Female	Asian	No	20	at univeresity	stil in eduction	No	81	27	1.882293441	0.950488795	98	3.658387704	NA	NA	5	5	3	3	1	4	5	3	1	4	5	1
8	Live	Beat	Salsa	Female	Asian	No	20	at univeresity	stil in eduction	No	81	27	1.57156309	0.622144032	54	-0.110906274	NA	NA	5	3	3	4	1	3	1	3	5	3	5	3
8	Recording	Beat	Salsa	Female	Asian	No	20	at univeresity	stil in eduction	No	81	27	1.801168836	0.868718404	105	6.515830976	NA	NA	4	1	1	5	3	5	2	3	5	1	5	2
8	Live	Improv	Salsa	Female	Asian	No	20	at univeresity	stil in eduction	No	81	27	1.804332161	0.986280214	86	14.78917095	NA	NA	5	4	1	4	3	5	1	4	5	5	4	3
8	Recording	Improv	Salsa	Female	Asian	No	20	at univeresity	stil in eduction	No	81	27	2.141054496	1.00837644	112	21.71895426	NA	NA	2	5	4	1	2	2	3	1	2	1	3	1
8	Live	Beat	March	Female	Asian	No	20	at univeresity	stil in eduction	No	81	27	1.135800274	0.624313382	36	25.74205916	NA	NA	4	2	1	5	1	3	1	2	4	2	4	3
8	Recording	Beat	March	Female	Asian	No	20	at univeresity	stil in eduction	No	81	27	1.120330239	0.521116529	35	14.1774175	NA	NA	2	3	2	4	2	3	3	1	2	1	5	1
8	Live	Improv	March	Female	Asian	No	20	at univeresity	stil in eduction	No	81	27	1.33757925	0.851849631	63	47.10155706	NA	NA	4	3	3	3	2	2	3	4	4	3	5	3
8	Recording	Improv	March	Female	Asian	No	20	at univeresity	stil in eduction	No	81	27	1.806781454	0.532739319	63	36.88341482	NA	NA	3	3	1	4	2	1	4	2	4	4	5	2
8	Live	Beat	Waltz	Female	Asian	No	20	at univeresity	stil in eduction	No	81	27	NA	NA	66	3.683340568	NA	NA	2	3	1	3	1	3	1	1	3	1	3	1
8	Recording	Beat	Waltz	Female	Asian	No	20	at univeresity	stil in eduction	No	81	27	NA	NA	58	-14.68850767	NA	NA	4	1	1	4	3	3	1	3	3	2	5	3
8	Live	Improv	Waltz	Female	Asian	No	20	at univeresity	stil in eduction	No	81	27	NA	NA	74	15.49222979	NA	NA	4	2	1	3	1	3	3	3	4	3	3	3
8	Recording	Improv	Waltz	Female	Asian	No	20	at univeresity	stil in eduction	No	81	27	NA	NA	74	-7.195517866	NA	NA	3	3	1	4	2	3	2	4	4	3	5	2
9	Live	Beat	Rock	Female	Caucasian/White	Yes	43	full-time employment	postgraduate degree	No	92	44	4.982778116	0.943811776	105	2.322863924	57.34571273	88.31769712	4	1	2	5	3	5	3	5	5	3	3	5
9	Recording	Beat	Rock	Female	Caucasian/White	Yes	43	full-time employment	postgraduate degree	No	92	44	6.263294448	0.871549418	98	1.743730248	53.56943566	73.23708222	3	2	3	3	4	5	2	5	4	2	4	5
9	Live	Improv	Rock	Female	Caucasian/White	Yes	43	full-time employment	postgraduate degree	No	92	44	3.633095807	1.404783102	81	3.549124584	63.55433503	45.6359156	5	1	1	5	3	5	4	5	5	5	5	5
9	Recording	Improv	Rock	Female	Caucasian/White	Yes	43	full-time employment	postgraduate degree	No	92	44	3.798835891	1.29944967	89	3.83576479	69.26819435	42.07045741	2	3	1	5	3	4	3	5	4	4	5	5
9	Live	Beat	Salsa	Female	Caucasian/White	Yes	43	full-time employment	postgraduate degree	No	92	44	4.666876443	0.952217643	118	9.287141318	56.36165395	83.29075579	1	1	1	5	4	5	4	5	4	2	3	5
9	Recording	Beat	Salsa	Female	Caucasian/White	Yes	43	full-time employment	postgraduate degree	No	92	44	3.94823134	0.825957472	118	24.55119393	54.75557428	74.94327921	2	1	1	4	4	5	2	5	4	3	3	5
9	Live	Improv	Salsa	Female	Caucasian/White	Yes	43	full-time employment	postgraduate degree	No	92	44	3.883744107	1.254692045	127	8.494087189	63.70190249	151.4540319	5	4	1	4	3	5	5	5	4	5	5	5
9	Recording	Improv	Salsa	Female	Caucasian/White	Yes	43	full-time employment	postgraduate degree	No	92	44	3.388046439	1.192495611	119	16.89386175	61.43362785	51.37512539	2	4	2	3	4	4	3	4	3	4	4	5
9	Live	Beat	March	Female	Caucasian/White	Yes	43	full-time employment	postgraduate degree	No	92	44	1.725930793	0.997078953	42	-9.987086657	52.43322956	85.56124866	3	1	3	5	4	5	3	5	5	3	4	4
9	Recording	Beat	March	Female	Caucasian/White	Yes	43	full-time employment	postgraduate degree	No	92	44	1.684700882	0.854944846	45	-14.5179032	51.14209877	80.15175339	2	1	3	3	4	4	2	4	4	3	2	4
9	Live	Improv	March	Female	Caucasian/White	Yes	43	full-time employment	postgraduate degree	No	92	44	2.505206245	0.827143218	80	-6.100060216	53.33541269	68.76869876	2	2	1	2	3	4	2	4	4	4	3	5
9	Recording	Improv	March	Female	Caucasian/White	Yes	43	full-time employment	postgraduate degree	No	92	44	2.053747486	0.850763384	73	-9.732646912	58.65958471	55.3409542	4	3	2	4	4	5	3	5	5	4	4	5
9	Live	Beat	Waltz	Female	Caucasian/White	Yes	43	full-time employment	postgraduate degree	No	92	44	3.984755231	0.978380086	61	17.62196548	65.94362736	57.6051702	1	1	1	5	3	5	1	5	5	4	5	5
9	Recording	Beat	Waltz	Female	Caucasian/White	Yes	43	full-time employment	postgraduate degree	No	92	44	2.223369692	0.769262803	64	28.18833386	59.56770863	59.36383762	4	1	1	5	3	5	2	5	5	4	4	5
9	Live	Improv	Waltz	Female	Caucasian/White	Yes	43	full-time employment	postgraduate degree	No	92	44	4.699200711	1.056091675	91	16.12763083	70.95768908	117.9606534	3	2	1	3	2	4	3	5	4	2	2	4
9	Recording	Improv	Waltz	Female	Caucasian/White	Yes	43	full-time employment	postgraduate degree	No	92	44	5.175504466	0.85463741	123	23.17924085	65.9392417	44.92215489	5	4	1	5	3	5	3	5	5	4	5	5
10	Live	Beat	Rock	Female	Caucasian/White	Yes	23	at univeresity	stil in eduction	No	100	44	3.212006003	0.918892083	98	-23.20641678	67.5782485	42.72545243	4	3	2	4	1	4	4	4	4	2	4	4
10	Recording	Beat	Rock	Female	Caucasian/White	Yes	23	at univeresity	stil in eduction	No	100	44	2.762264658	0.777620253	97	38.0110425	63.52161652	48.28456402	3	3	2	4	1	4	4	4	5	3	4	4
10	Live	Improv	Rock	Female	Caucasian/White	Yes	23	at univeresity	stil in eduction	No	100	44	3.175543657	1.105809592	123	63.91308425	66.91027849	43.96858383	5	3	2	4	1	5	4	4	5	4	4	4
10	Recording	Improv	Rock	Female	Caucasian/White	Yes	23	at univeresity	stil in eduction	No	100	44	2.820219103	0.922206295	112	47.24221568	66.9495866	35.17415007	4	5	2	3	1	4	5	4	4	4	5	4
10	Live	Beat	Salsa	Female	Caucasian/White	Yes	23	at univeresity	stil in eduction	No	100	44	3.942989716	0.927461833	110	117.3210147	67.33580111	43.87351417	4	2	2	4	2	4	4	3	4	2	3	3
10	Recording	Beat	Salsa	Female	Caucasian/White	Yes	23	at univeresity	stil in eduction	No	100	44	2.483940188	0.677260311	106	54.97396902	67.03735063	45.36260435	3	4	3	4	2	3	4	4	3	2	3	3
10	Live	Improv	Salsa	Female	Caucasian/White	Yes	23	at univeresity	stil in eduction	No	100	44	3.578384577	1.01516814	151	152.2932982	68.15893424	50.07613434	4	3	2	3	2	3	4	3	4	5	4	4
10	Recording	Improv	Salsa	Female	Caucasian/White	Yes	23	at univeresity	stil in eduction	No	100	44	3.09143094	0.989072603	112	108.9027605	71.695295	38.9698027	4	2	1	3	2	4	4	4	4	3	4	4
10	Live	Beat	March	Female	Caucasian/White	Yes	23	at univeresity	stil in eduction	No	100	44	2.538148075	0.734866087	78	-6.873200997	61.65055345	35.19921328	3	2	2	4	2	4	3	3	3	3	3	3
10	Recording	Beat	March	Female	Caucasian/White	Yes	23	at univeresity	stil in eduction	No	100	44	2.504864133	0.693877374	71	-39.64715915	62.35756123	44.97173025	4	3	2	4	2	4	3	4	4	2	3	3
10	Live	Improv	March	Female	Caucasian/White	Yes	23	at univeresity	stil in eduction	No	100	44	3.4146886	0.914893995	132	-9.70423647	65.92233235	44.81449861	4	3	2	3	2	4	3	4	4	5	3	4
10	Recording	Improv	March	Female	Caucasian/White	Yes	23	at univeresity	stil in eduction	No	100	44	2.328202175	0.786711501	115	-13.61318394	67.08101945	37.53185314	4	3	2	2	2	4	3	3	3	4	3	3
10	Live	Beat	Waltz	Female	Caucasian/White	Yes	23	at univeresity	stil in eduction	No	100	44	4.491771452	0.857508236	193	8.242392454	64.57266731	49.59937324	4	2	2	4	2	4	4	4	4	2	4	3
10	Recording	Beat	Waltz	Female	Caucasian/White	Yes	23	at univeresity	stil in eduction	No	100	44	3.603290267	0.679815385	189	-19.53596161	60.35176457	42.73485832	4	4	2	5	1	4	4	4	5	3	4	4
10	Live	Improv	Waltz	Female	Caucasian/White	Yes	23	at univeresity	stil in eduction	No	100	44	4.791036831	1.196031365	192	44.78023096	63.55258977	57.6176446	5	4	2	3	1	5	5	4	4	4	5	4
10	Recording	Improv	Waltz	Female	Caucasian/White	Yes	23	at univeresity	stil in eduction	No	100	44	2.466261174	0.742745751	124	-26.58776772	60.63625964	53.02733151	5	3	2	4	2	4	4	4	5	4	3	3
11	Live	Beat	Rock	Male	My race is not listed above	Yes	21	at univeresity	high school	No	93	17	2.638483276	0.644784984	99	NA	74.08693639	25.26863606	5	1	1	5	5	5	1	5	5	2	4	4
11	Recording	Beat	Rock	Male	My race is not listed above	Yes	21	at univeresity	high school	No	93	17	3.368228888	0.573265393	124	NA	74.31233363	27.19298316	4	2	1	4	2	5	2	4	5	3	4	4
11	Live	Improv	Rock	Male	My race is not listed above	Yes	21	at univeresity	high school	No	93	17	3.084665844	0.79823839	109	NA	78.60576258	20.97294175	4	4	4	3	2	4	4	4	5	4	4	4
11	Recording	Improv	Rock	Male	My race is not listed above	Yes	21	at univeresity	high school	No	93	17	3.144636203	0.801592818	115	NA	77.77345703	20.15932912	5	4	2	4	4	4	3	4	4	4	4	5
11	Live	Beat	Salsa	Male	My race is not listed above	Yes	21	at univeresity	high school	No	93	17	3.612716726	0.628616805	109	NA	78.01206108	25.17200826	5	2	1	5	5	5	2	5	5	3	5	4
11	Recording	Beat	Salsa	Male	My race is not listed above	Yes	21	at univeresity	high school	No	93	17	2.412039519	0.60159601	105	NA	77.29980146	24.65005071	4	3	1	4	4	5	4	5	5	5	4	4
11	Live	Improv	Salsa	Male	My race is not listed above	Yes	21	at univeresity	high school	No	93	17	3.889665342	0.786025603	139	NA	79.71470527	20.3851253	4	5	2	2	3	3	4	5	3	2	2	4
11	Recording	Improv	Salsa	Male	My race is not listed above	Yes	21	at univeresity	high school	No	93	17	3.034443207	0.893087682	112	NA	90.10361916	18.30219217	5	5	3	3	3	4	3	5	5	5	4	4
11	Live	Beat	March	Male	My race is not listed above	Yes	21	at univeresity	high school	No	93	17	3.165136064	0.596109323	76	NA	68.92055509	23.35484169	4	3	3	4	2	3	1	3	4	2	4	4
11	Recording	Beat	March	Male	My race is not listed above	Yes	21	at univeresity	high school	No	93	17	2.581202732	0.61122069	78	NA	69.27483458	24.62695704	4	2	4	5	2	3	2	3	5	1	2	4
11	Live	Improv	March	Male	My race is not listed above	Yes	21	at univeresity	high school	No	93	17	4.022398963	0.777771068	104	NA	74.95855657	23.6000908	5	1	2	5	5	5	1	5	5	5	5	5
11	Recording	Improv	March	Male	My race is not listed above	Yes	21	at univeresity	high school	No	93	17	3.202723431	0.667347587	99	NA	72.49419825	23.76557319	3	4	5	3	2	3	2	3	5	2	3	3
11	Live	Beat	Waltz	Male	My race is not listed above	Yes	21	at univeresity	high school	No	93	17	3.728346195	0.751697958	68	NA	73.65011757	22.18918106	5	2	2	5	5	5	1	4	5	3	3	4
11	Recording	Beat	Waltz	Male	My race is not listed above	Yes	21	at univeresity	high school	No	93	17	2.664788146	0.650150213	64	NA	66.75081834	30.29235256	5	3	2	5	4	4	3	4	5	2	4	4
11	Live	Improv	Waltz	Male	My race is not listed above	Yes	21	at univeresity	high school	No	93	17	4.667391216	0.857525933	123	NA	76.01580646	21.87863567	5	1	1	5	1	5	2	5	5	5	5	5
11	Recording	Improv	Waltz	Male	My race is not listed above	Yes	21	at univeresity	high school	No	93	17	3.619640755	0.725531931	132	NA	72.7457283	26.83566547	5	3	3	3	3	2	4	4	5	4	3	4
12	Live	Beat	Rock	Female	Asian	No	19	at univeresity	high school	No	87	40	3.295154592	0.442830135	97	NA	79.39658595	37.92713265	4	1	1	3	4	3	1	3	3	2	4	3
12	Recording	Beat	Rock	Female	Asian	No	19	at univeresity	high school	No	87	40	1.248254859	0.25388575	97	NA	76.18416694	34.02902092	4	1	2	4	2	4	1	4	3	3	4	4
12	Live	Improv	Rock	Female	Asian	No	19	at univeresity	high school	No	87	40	5.928315052	0.551460994	120	NA	85.36245398	32.5565367	4	3	2	3	4	4	1	4	4	4	4	4
12	Recording	Improv	Rock	Female	Asian	No	19	at univeresity	high school	No	87	40	2.838981696	0.496687106	110	NA	76.14003145	29.14038031	3	3	2	2	3	3	1	3	3	2	4	3
12	Live	Beat	Salsa	Female	Asian	No	19	at univeresity	high school	No	87	40	2.620762207	0.443180538	111	NA	81.88649909	29.77942415	4	1	1	4	4	5	1	3	4	3	4	3
12	Recording	Beat	Salsa	Female	Asian	No	19	at univeresity	high school	No	87	40	2.353737663	0.439598536	109	NA	76.85670317	31.13142292	4	3	1	3	3	3	4	4	3	3	3	3
12	Live	Improv	Salsa	Female	Asian	No	19	at univeresity	high school	No	87	40	5.04251208	0.558284347	132	NA	78.23237129	35.58445482	5	2	2	3	4	4	4	3	4	4	4	4
12	Recording	Improv	Salsa	Female	Asian	No	19	at univeresity	high school	No	87	40	2.935559805	0.465399917	112	NA	76.20122769	30.92181189	2	4	2	2	3	3	4	3	3	2	3	2
12	Live	Beat	March	Female	Asian	No	19	at univeresity	high school	No	87	40	1.583766337	0.340165767	74	NA	75.63437162	35.28026183	3	1	3	4	5	4	1	3	2	3	3	4
12	Recording	Beat	March	Female	Asian	No	19	at univeresity	high school	No	87	40	1.544726518	0.366368157	75	NA	92.70704574	37.72659106	4	1	1	5	4	5	3	4	5	4	4	4
12	Live	Improv	March	Female	Asian	No	19	at univeresity	high school	No	87	40	4.807180478	0.758011177	103	NA	87.45426112	36.42602453	4	1	1	4	5	4	1	4	4	4	4	4
12	Recording	Improv	March	Female	Asian	No	19	at univeresity	high school	No	87	40	2.795793889	0.677470752	95	NA	92.79307145	34.94081534	4	3	1	3	5	5	1	4	3	4	4	4
12	Live	Beat	Waltz	Female	Asian	No	19	at univeresity	high school	No	87	40	2.012818086	0.433470406	63	NA	76.11201898	37.31545862	2	1	1	4	4	3	1	3	2	2	3	3
12	Recording	Beat	Waltz	Female	Asian	No	19	at univeresity	high school	No	87	40	1.700809566	0.442086735	64	NA	79.71291797	28.08933942	3	1	1	3	2	3	1	3	3	2	3	3
12	Live	Improv	Waltz	Female	Asian	No	19	at univeresity	high school	No	87	40	4.703344043	0.492787963	102	NA	82.51707645	29.7928711	4	1	1	3	3	4	1	3	3	2	3	3
12	Recording	Improv	Waltz	Female	Asian	No	19	at univeresity	high school	No	87	40	3.100348025	0.469075537	100	NA	82.26354642	28.57362644	3	1	1	3	3	3	1	3	2	2	4	3
13	Live	Beat	Rock	Male	Asian	No	19	at univeresity	stil in eduction	No	95	46	1.053702653	0.454883625	98	22.32345447	84.24937816	27.75716385	2	3	3	2	3	2	1	3	2	1	1	3
13	Recording	Beat	Rock	Male	Asian	No	19	at univeresity	stil in eduction	No	95	46	1.182456651	0.498941466	97	11.39341702	83.44381913	24.62248752	4	1	1	4	4	3	1	1	3	1	1	3
13	Live	Improv	Rock	Male	Asian	No	19	at univeresity	stil in eduction	No	95	46	2.297800934	1.100304574	127	26.84396498	74.90866669	38.31024667	4	2	2	4	4	4	4	4	4	4	5	4
13	Recording	Improv	Rock	Male	Asian	No	19	at univeresity	stil in eduction	No	95	46	1.79867316	0.849268705	134	12.86148405	76.49455392	39.10087821	4	3	1	3	4	2	1	1	2	2	2	3
13	Live	Beat	Salsa	Male	Asian	No	19	at univeresity	stil in eduction	No	95	46	1.401894702	0.514788235	111	33.96184037	80.90435554	34.18454817	2	3	3	1	2	1	2	3	2	1	1	3
13	Recording	Beat	Salsa	Male	Asian	No	19	at univeresity	stil in eduction	No	95	46	1.466037375	0.545384368	110	13.00733521	78.11037102	33.84159382	3	3	2	4	4	3	1	2	4	1	3	3
13	Live	Improv	Salsa	Male	Asian	No	19	at univeresity	stil in eduction	No	95	46	3.239899173	1.184021674	180	41.90644404	76.08557816	37.5327876	4	4	3	2	2	3	4	3	3	3	4	3
13	Recording	Improv	Salsa	Male	Asian	No	19	at univeresity	stil in eduction	No	95	46	2.613249073	1.121695616	168	29.79475654	80.27185401	35.36135851	4	3	3	3	3	3	2	4	4	4	4	3
13	Live	Beat	March	Male	Asian	No	19	at univeresity	stil in eduction	No	95	46	1.033849663	0.484235888	77	10.14224037	75.21238437	37.07186495	1	3	3	1	2	2	3	2	3	1	1	3
13	Recording	Beat	March	Male	Asian	No	19	at univeresity	stil in eduction	No	95	46	1.03615929	0.420792319	77	9.594456865	71.39709123	42.53344272	2	1	1	4	4	1	1	1	2	1	2	2
13	Live	Improv	March	Male	Asian	No	19	at univeresity	stil in eduction	No	95	46	3.058608799	1.002898294	170	10.97817898	69.10617876	41.70047455	4	2	2	4	4	5	4	4	5	5	5	4
13	Recording	Improv	March	Male	Asian	No	19	at univeresity	stil in eduction	No	95	46	2.577049773	0.757781995	167	10.78556363	70.47164617	43.48508401	3	3	2	3	3	3	1	3	2	4	3	3
13	Live	Beat	Waltz	Male	Asian	No	19	at univeresity	stil in eduction	No	95	46	2.500079189	0.585655781	195	17.15552541	78.25746707	36.99263923	1	1	3	2	3	2	1	2	2	1	1	3
13	Recording	Beat	Waltz	Male	Asian	No	19	at univeresity	stil in eduction	No	95	46	2.486503563	0.595355678	190	17.54588132	71.85782416	36.62340913	2	1	1	4	4	2	1	2	2	1	3	3
13	Live	Improv	Waltz	Male	Asian	No	19	at univeresity	stil in eduction	No	95	46	2.915598668	0.932094048	207	23.91376399	72.16395651	41.89546192	5	2	2	4	4	4	4	4	5	4	5	4
13	Recording	Improv	Waltz	Male	Asian	No	19	at univeresity	stil in eduction	No	95	46	2.194327733	0.665670629	176	15.55224902	73.54355959	36.37690767	3	3	2	3	3	3	2	3	2	3	3	3
14	Live	Beat	Rock	Female	My race is not listed above	Yes	19	at univeresity	stil in eduction	No	92	11	2.625596473	0.352774879	100	-28.62224575	101.4370245	35.70757	5	2	1	3	3	3	2	5	4	3	4	5
14	Recording	Beat	Rock	Female	My race is not listed above	Yes	19	at univeresity	stil in eduction	No	92	11	3.683050105	0.309835	102	-39.4351555	104.039845	22.77974246	4	1	1	4	4	4	2	4	5	4	4	3
14	Live	Improv	Rock	Female	My race is not listed above	Yes	19	at univeresity	stil in eduction	No	92	11	2.30629238	0.292276818	69	11.14250519	103.5461783	7.04353697	4	3	1	2	2	5	4	2	2	2	4	2
14	Recording	Improv	Rock	Female	My race is not listed above	Yes	19	at univeresity	stil in eduction	No	92	11	2.410120904	0.380008289	64	3.608702647	106.2800168	11.45371119	3	4	1	3	3	2	4	4	1	3	1	3
14	Live	Beat	Salsa	Female	My race is not listed above	Yes	19	at univeresity	stil in eduction	No	92	11	2.986533495	0.358860931	112	24.67280591	101.8796801	34.6459364	5	3	1	3	3	5	4	4	3	2	2	4
14	Recording	Beat	Salsa	Female	My race is not listed above	Yes	19	at univeresity	stil in eduction	No	92	11	3.480784706	0.381652247	112	8.376185634	107.1580139	7.317444909	4	3	1	1	3	2	4	4	3	3	2	4
14	Live	Improv	Salsa	Female	My race is not listed above	Yes	19	at univeresity	stil in eduction	No	92	11	2.489402147	0.37598209	86	85.37335104	106.5298876	7.7385531	5	5	1	1	1	5	5	4	4	4	4	4
14	Recording	Improv	Salsa	Female	My race is not listed above	Yes	19	at univeresity	stil in eduction	No	92	11	3.213136329	0.391264556	124	36.2554071	105.4991428	31.36003859	3	3	2	3	3	5	3	3	4	4	2	4
14	Live	Beat	March	Female	My race is not listed above	Yes	19	at univeresity	stil in eduction	No	92	11	2.155251319	0.28389248	79	7.045200684	102.8090021	24.64903175	2	3	1	4	5	4	3	3	2	1	2	3
14	Recording	Beat	March	Female	My race is not listed above	Yes	19	at univeresity	stil in eduction	No	92	11	2.302390763	0.323375904	78	-20.75740097	99.29192265	46.30334761	3	1	1	3	4	3	1	1	3	1	1	4
14	Live	Improv	March	Female	My race is not listed above	Yes	19	at univeresity	stil in eduction	No	92	11	2.254832806	0.355959737	94	24.27823002	104.1713439	16.07847603	2	3	1	1	2	3	5	2	3	2	1	2
14	Recording	Improv	March	Female	My race is not listed above	Yes	19	at univeresity	stil in eduction	No	92	11	2.211489596	0.356245539	78	-1.003099004	106.275949	16.63277468	3	5	1	2	2	1	4	1	1	1	2	2
14	Live	Beat	Waltz	Female	My race is not listed above	Yes	19	at univeresity	stil in eduction	No	92	11	3.052815993	0.23065694	64	92.41228639	104.725456	13.91791412	4	2	1	3	4	3	3	2	4	1	3	4
14	Recording	Beat	Waltz	Female	My race is not listed above	Yes	19	at univeresity	stil in eduction	No	92	11	2.869156597	0.212138723	66	91.30156593	108.5006408	13.92169142	4	1	1	2	5	3	1	3	2	1	1	4
14	Live	Improv	Waltz	Female	My race is not listed above	Yes	19	at univeresity	stil in eduction	No	92	11	2.248987341	0.314574316	43	97.80689804	109.2430296	14.1192776	2	4	1	2	1	4	5	3	3	1	2	3
14	Recording	Improv	Waltz	Female	My race is not listed above	Yes	19	at univeresity	stil in eduction	No	92	11	2.251025732	0.266243477	73	97.60253592	107.9776332	11.05242055	2	4	1	1	3	1	3	2	3	3	1	4
15	Live	Beat	Rock	Female	Caucasian/White	No	25	full-time employment	stil in eduction	No	90	25	1.068821476	0.767424069	97	7.157438333	56.26373626	84.10413378	3	1	1	5	5	2	1	3	4	1	3	4
15	Recording	Beat	Rock	Female	Caucasian/White	No	25	full-time employment	stil in eduction	No	90	25	0.874653348	0.635762422	97	5.391251808	58.34273605	109.598963	3	1	1	5	5	2	1	3	4	1	3	4
15	Live	Improv	Rock	Female	Caucasian/White	No	25	full-time employment	stil in eduction	No	90	25	1.820730913	1.014821984	145	15.47009644	70.24527308	54.81366742	5	1	1	4	5	5	1	4	5	4	3	4
15	Recording	Improv	Rock	Female	Caucasian/White	No	25	full-time employment	stil in eduction	No	90	25	1.650100101	0.806525859	141	11.79870687	60.43084958	90.45287004	4	2	1	4	5	4	1	3	5	4	4	4
15	Live	Beat	Salsa	Female	Caucasian/White	No	25	full-time employment	stil in eduction	No	90	25	3.068146507	0.812030705	195	19.0187678	60.25890904	63.86512593	3	3	1	4	5	3	1	3	3	2	2	3
15	Recording	Beat	Salsa	Female	Caucasian/White	No	25	full-time employment	stil in eduction	No	90	25	2.943874617	0.761912222	198	15.10864214	59.40861425	47.13485382	2	2	1	3	5	2	1	3	4	1	2	3
15	Live	Improv	Salsa	Female	Caucasian/White	No	25	full-time employment	stil in eduction	No	90	25	1.835481108	0.913398667	169	23.79143997	76.25050834	37.76460698	5	3	1	3	3	5	4	4	4	4	4	4
15	Recording	Improv	Salsa	Female	Caucasian/White	No	25	full-time employment	stil in eduction	No	90	25	1.824720231	0.851748327	194	20.90824606	64.7294979	55.59784918	4	4	1	3	5	3	1	4	4	4	3	4
15	Live	Beat	March	Female	Caucasian/White	No	25	full-time employment	stil in eduction	No	90	25	1.968959569	0.544462963	143	12.18377498	62.75579809	65.35100364	4	2	1	4	5	4	1	3	4	1	2	3
15	Recording	Beat	March	Female	Caucasian/White	No	25	full-time employment	stil in eduction	No	90	25	0.597869193	0.386280685	147	2.761467756	56.66265798	76.49164806	2	1	1	4	5	3	1	3	3	1	1	1
15	Live	Improv	March	Female	Caucasian/White	No	25	full-time employment	stil in eduction	No	90	25	1.434828482	0.842697307	102	18.6334177	71.49159521	48.70535431	3	3	1	2	4	3	2	3	4	2	2	2
15	Recording	Improv	March	Female	Caucasian/White	No	25	full-time employment	stil in eduction	No	90	25	0.893902842	0.595141547	117	21.02549361	66.49944584	75.73244571	3	1	1	3	5	3	1	3	3	4	3	3
15	Live	Beat	Waltz	Female	Caucasian/White	No	25	full-time employment	stil in eduction	No	90	25	1.387503916	0.492541193	181	-3.779976835	57.97728502	84.67650116	4	1	1	5	5	3	1	3	5	1	2	3
15	Recording	Beat	Waltz	Female	Caucasian/White	No	25	full-time employment	stil in eduction	No	90	25	1.701332304	0.589170277	185	-4.88397864	57.69883471	93.17761085	2	1	1	5	5	2	1	2	4	1	2	3
15	Live	Improv	Waltz	Female	Caucasian/White	No	25	full-time employment	stil in eduction	No	90	25	1.909578362	0.762832354	201	4.65802224	64.8222498	55.53805927	4	3	1	3	2	4	4	4	5	5	4	4
15	Recording	Improv	Waltz	Female	Caucasian/White	No	25	full-time employment	stil in eduction	No	90	25	2.060963829	0.746794658	187	-2.229605411	60.10819475	74.40695483	1	3	1	3	5	1	1	2	3	3	2	2
16	Live	Beat	Rock	Female	Black/African American	No	18	at univeresity	high school	No	86	22	2.040379952	0.47928514	48	16.71324377	60.45925782	127.3522404	4	1	1	4	5	4	1	4	5	1	4	4
16	Recording	Beat	Rock	Female	Black/African American	No	18	at univeresity	high school	No	86	22	1.914549761	0.393692669	47	22.40590401	64.77406842	148.3449934	4	1	1	3	5	4	1	3	2	4	4	4
16	Live	Improv	Rock	Female	Black/African American	No	18	at univeresity	high school	No	86	22	3.137774876	0.497267634	113	20.83318826	64.93691436	92.6681146	5	1	1	5	5	5	3	5	5	5	4	5
16	Recording	Improv	Rock	Female	Black/African American	No	18	at univeresity	high school	No	86	22	2.521805168	0.4748226	89	37.20993457	63.79823342	134.0056968	4	1	3	4	5	4	1	4	5	4	5	3
16	Live	Beat	Salsa	Female	Black/African American	No	18	at univeresity	high school	No	86	22	1.389627074	0.421164018	65	10.24348617	64.86995492	95.29810863	5	3	1	4	4	4	2	4	4	4	4	5
16	Recording	Beat	Salsa	Female	Black/African American	No	18	at univeresity	high school	No	86	22	1.757167753	0.469952818	93	10.75411936	62.02636997	106.8054951	2	3	3	2	5	3	1	3	2	2	4	4
16	Live	Improv	Salsa	Female	Black/African American	No	18	at univeresity	high school	No	86	22	2.412349283	0.605483031	125	16.55686957	67.13343618	88.86184177	3	4	2	4	5	3	2	4	3	5	3	4
16	Recording	Improv	Salsa	Female	Black/African American	No	18	at univeresity	high school	No	86	22	2.140340363	0.484993926	107	21.20622946	65.08575849	95.34706341	4	1	2	3	5	4	1	2	3	2	3	2
16	Live	Beat	March	Female	Black/African American	No	18	at univeresity	high school	No	86	22	1.671155249	0.626305881	77	39.3036141	70.34901463	116.1749011	2	3	1	3	1	4	4	3	4	2	3	1
16	Recording	Beat	March	Female	Black/African American	No	18	at univeresity	high school	No	86	22	1.381549119	0.5583366	76	48.77816351	70.67710136	86.69995912	1	4	2	1	4	4	3	4	4	1	3	2
16	Live	Improv	March	Female	Black/African American	No	18	at univeresity	high school	No	86	22	1.573650039	0.554064704	62	44.50111211	77.69287336	96.70632089	1	1	2	1	2	4	3	3	2	1	3	2
16	Recording	Improv	March	Female	Black/African American	No	18	at univeresity	high school	No	86	22	1.933446317	0.540516211	84	56.82221994	70.05512777	127.7511604	4	2	2	3	5	3	1	4	4	4	4	2
16	Live	Beat	Waltz	Female	Black/African American	No	18	at univeresity	high school	No	86	22	1.942111678	0.466984074	107	18.65921326	65.00402711	102.0294565	2	1	2	1	4	3	1	2	1	1	3	5
16	Recording	Beat	Waltz	Female	Black/African American	No	18	at univeresity	high school	No	86	22	2.314530636	0.494181204	169	9.526574557	68.55869624	85.07688258	3	4	3	3	5	2	1	1	2	1	4	5
16	Live	Improv	Waltz	Female	Black/African American	No	18	at univeresity	high school	No	86	22	2.499197108	0.456522636	97	20.00730498	67.55098801	98.18069083	4	1	2	4	5	4	1	5	5	5	4	5
16	Recording	Improv	Waltz	Female	Black/African American	No	18	at univeresity	high school	No	86	22	2.073484852	0.453886926	103	24.47925344	65.1065215	91.96119555	3	3	4	4	5	4	1	3	5	4	3	4
17	Live	Beat	Rock	Female	Mixed Race	Yes	18	at univeresity	stil in eduction	No	93	16	6.433579698	0.466897386	98	9.723683893	82.75167973	24.78883421	2	2	1	5	3	3	1	2	5	1	2	3
17	Recording	Beat	Rock	Female	Mixed Race	Yes	18	at univeresity	stil in eduction	No	93	16	6.250069287	0.458211994	105	6.531930426	82.16744393	26.78369725	2	2	2	5	3	3	1	3	4	2	4	2
17	Live	Improv	Rock	Female	Mixed Race	Yes	18	at univeresity	stil in eduction	No	93	16	9.075744928	0.658730728	130	18.32292559	95.02034029	18.51385044	5	3	4	4	4	5	2	5	5	5	5	4
17	Recording	Improv	Rock	Female	Mixed Race	Yes	18	at univeresity	stil in eduction	No	93	16	7.841411553	0.598092617	135	34.16012003	96.35224588	18.04227063	5	4	3	3	3	5	5	5	5	5	5	5
17	Live	Beat	Salsa	Female	Mixed Race	Yes	18	at univeresity	stil in eduction	No	93	16	7.885614025	0.52062126	111	17.75619543	86.75059205	24.60188828	3	2	2	5	3	3	2	3	5	2	3	3
17	Recording	Beat	Salsa	Female	Mixed Race	Yes	18	at univeresity	stil in eduction	No	93	16	5.300780335	0.356574367	103	25.58978744	86.60631549	20.95329628	3	5	4	3	1	4	4	2	5	1	4	2
17	Live	Improv	Salsa	Female	Mixed Race	Yes	18	at univeresity	stil in eduction	No	93	16	8.465379822	0.635380492	196	33.81115689	96.34812377	17.78341924	4	5	4	4	2	5	2	5	5	5	5	5
17	Recording	Improv	Salsa	Female	Mixed Race	Yes	18	at univeresity	stil in eduction	No	93	16	5.361738659	0.499691127	160	54.85009376	90.48675634	21.45757036	2	5	5	1	2	3	5	5	1	2	4	5
17	Live	Beat	March	Female	Mixed Race	Yes	18	at univeresity	stil in eduction	No	93	16	5.22401217	0.488765807	40	12.94407101	87.91005413	21.66352951	3	2	1	4	3	2	2	2	5	1	4	3
17	Recording	Beat	March	Female	Mixed Race	Yes	18	at univeresity	stil in eduction	No	93	16	5.076752721	0.423666857	43	-0.214977251	83.60039014	26.14607086	2	3	1	4	4	3	1	1	5	1	4	2
17	Live	Improv	March	Female	Mixed Race	Yes	18	at univeresity	stil in eduction	No	93	16	5.709653032	0.411057845	89	1.178577924	84.80756652	24.39295245	4	4	3	3	3	4	1	4	5	5	5	4
17	Recording	Improv	March	Female	Mixed Race	Yes	18	at univeresity	stil in eduction	No	93	16	5.390133067	0.372298001	107	19.86776736	89.20751051	19.8812726	3	4	2	2	4	4	2	3	4	4	4	3
17	Live	Beat	Waltz	Female	Mixed Race	Yes	18	at univeresity	stil in eduction	No	93	16	6.862515405	0.517439119	74	-0.387129363	81.32691279	25.33761395	3	1	1	4	3	1	1	1	5	1	1	1
17	Recording	Beat	Waltz	Female	Mixed Race	Yes	18	at univeresity	stil in eduction	No	93	16	5.223783038	0.45878457	63	10.14883837	83.7129483	24.37579318	4	3	2	4	2	3	3	3	5	1	3	2
17	Live	Improv	Waltz	Female	Mixed Race	Yes	18	at univeresity	stil in eduction	No	93	16	7.21304849	0.633131782	138	48.29426231	98.14712897	16.93682769	5	4	3	3	3	5	2	5	5	5	5	5
17	Recording	Improv	Waltz	Female	Mixed Race	Yes	18	at univeresity	stil in eduction	No	93	16	5.456687473	0.433255702	123	25.29134673	93.14493524	18.098123	3	5	2	3	1	4	4	3	4	2	5	4
18	Live	Beat	Rock	Female	Caucasian/White	No	22	full-time employment	postgraduate degree	No	75	35	4.040803959	0.570754238	97	7.754229622	90.60688965	32.81537268	3	2	4	3	5	3	3	3	2	1	3	3
18	Recording	Beat	Rock	Female	Caucasian/White	No	22	full-time employment	postgraduate degree	No	75	35	6.728985291	0.502890792	98	18.47088226	97.81473815	38.03235763	2	2	3	2	5	3	1	3	2	1	2	3
18	Live	Improv	Rock	Female	Caucasian/White	No	22	full-time employment	postgraduate degree	No	75	35	9.199783751	0.899114245	185	62.18744674	95.52350627	35.58570305	5	3	2	4	5	4	4	4	4	4	4	4
18	Recording	Improv	Rock	Female	Caucasian/White	No	22	full-time employment	postgraduate degree	No	75	35	5.600223071	0.555388983	153	45.32788637	92.26493747	36.73500192	3	3	2	3	5	3	2	3	3	3	3	3
18	Live	Beat	Salsa	Female	Caucasian/White	No	22	full-time employment	postgraduate degree	No	75	35	2.273173622	0.438917063	56	-13.81339664	94.43834266	36.11447848	2	4	2	3	5	3	3	3	3	2	3	3
18	Recording	Beat	Salsa	Female	Caucasian/White	No	22	full-time employment	postgraduate degree	No	75	35	2.351939723	0.589403464	61	-11.69744338	94.50574733	35.81399231	1	4	2	1	5	2	1	2	1	1	3	2
18	Live	Improv	Salsa	Female	Caucasian/White	No	22	full-time employment	postgraduate degree	No	75	35	6.881341924	0.748114893	129	40.58884468	96.69278789	36.50935953	4	3	3	3	5	3	4	4	4	3	4	3
18	Recording	Improv	Salsa	Female	Caucasian/White	No	22	full-time employment	postgraduate degree	No	75	35	4.631177554	0.54797216	122	11.04029615	93.96940655	32.03110019	3	3	2	1	5	2	1	1	2	2	4	2
18	Live	Beat	March	Female	Caucasian/White	No	22	full-time employment	postgraduate degree	No	75	35	2.97814182	0.352652038	38	34.54491102	94.84539157	39.63328928	1	2	1	3	5	2	1	1	1	1	3	1
18	Recording	Beat	March	Female	Caucasian/White	No	22	full-time employment	postgraduate degree	No	75	35	3.516351056	0.46869731	40	16.73969737	95.76313998	40.10818703	1	1	1	3	5	1	1	1	1	1	2	1
18	Live	Improv	March	Female	Caucasian/White	No	22	full-time employment	postgraduate degree	No	75	35	5.070610302	0.648127551	88	62.27741194	102.1053583	32.76935088	4	4	2	3	5	4	2	3	2	2	1	3
18	Recording	Improv	March	Female	Caucasian/White	No	22	full-time employment	postgraduate degree	No	75	35	5.2939305	0.434398065	91	33.68731135	95.60977049	42.08100222	1	3	2	1	5	2	1	1	1	3	2	2
18	Live	Beat	Waltz	Female	Caucasian/White	No	22	full-time employment	postgraduate degree	No	75	35	3.645283796	0.399247269	64	22.25502667	96.80116161	38.69793039	2	1	1	3	5	2	1	2	2	1	2	2
18	Recording	Beat	Waltz	Female	Caucasian/White	No	22	full-time employment	postgraduate degree	No	75	35	3.78211888	0.370799469	59	45.53746579	96.80338391	35.45846347	1	2	2	1	5	2	1	2	1	1	3	2
18	Live	Improv	Waltz	Female	Caucasian/White	No	22	full-time employment	postgraduate degree	No	75	35	5.884414155	0.541291309	118	69.59760729	96	40.46965863	4	3	2	4	5	3	2	3	2	3	3	3
18	Recording	Improv	Waltz	Female	Caucasian/White	No	22	full-time employment	postgraduate degree	No	75	35	5.495821882	0.428313082	140	53.77418356	92.96871728	31.40845283	2	3	2	2	5	2	1	2	1	2	2	2
19	Live	Beat	Rock	Female	Caucasian/White	No	19	at univeresity	stil in eduction	No	78	26	5.002793669	2.19398083	34	51.05952943	76.93411798	47.67158006	4	2	2	2	4	3	2	4	3	2	1	4
19	Recording	Beat	Rock	Female	Caucasian/White	No	19	at univeresity	stil in eduction	No	78	26	4.794046631	2.220717347	35	60.62943439	72.86995516	52.57676679	2	3	2	1	1	2	3	4	2	2	1	2
19	Live	Improv	Rock	Female	Caucasian/White	No	19	at univeresity	stil in eduction	No	78	26	4.635769278	2.420316405	55	78.3231105	74.78188617	51.96253303	4	2	2	5	4	5	2	4	5	4	4	4
19	Recording	Improv	Rock	Female	Caucasian/White	No	19	at univeresity	stil in eduction	No	78	26	4.431969008	2.847374661	50	76.03561765	74.01338501	51.39622525	3	4	4	3	3	4	3	5	3	3	4	5
19	Live	Beat	Salsa	Female	Caucasian/White	No	19	at univeresity	stil in eduction	No	78	26	6.588379636	2.465828677	51	33.26962806	76.19721253	54.80761808	2	3	3	1	2	2	3	3	3	2	1	4
19	Recording	Beat	Salsa	Female	Caucasian/White	No	19	at univeresity	stil in eduction	No	78	26	5.75405094	2.1426505	47	43.69189886	77.98242725	65.64019665	2	3	3	1	1	2	3	4	4	3	2	5
19	Live	Improv	Salsa	Female	Caucasian/White	No	19	at univeresity	stil in eduction	No	78	26	4.630499309	3.084516998	47	49.17399657	75.59888492	56.35146264	4	2	2	3	3	4	3	5	4	4	4	4
19	Recording	Improv	Salsa	Female	Caucasian/White	No	19	at univeresity	stil in eduction	No	78	26	3.236231672	2.860312949	40	50.53977491	74.7960723	72.73074336	4	2	2	3	3	4	2	4	5	4	4	3
19	Live	Beat	March	Female	Caucasian/White	No	19	at univeresity	stil in eduction	No	78	26	7.269033144	2.116597727	47	34.83118704	77.55724732	39.56725473	2	4	5	2	4	1	1	2	2	1	1	3
19	Recording	Beat	March	Female	Caucasian/White	No	19	at univeresity	stil in eduction	No	78	26	7.040780359	2.201064558	42	48.54619142	79.25442137	47.08246411	2	4	4	1	2	2	2	2	1	1	2	3
19	Live	Improv	March	Female	Caucasian/White	No	19	at univeresity	stil in eduction	No	78	26	6.605997508	2.18532729	81	23.80870038	73.41549817	60.88628207	4	1	1	5	4	4	1	5	5	4	5	4
19	Recording	Improv	March	Female	Caucasian/White	No	19	at univeresity	stil in eduction	No	78	26	6.625269702	2.022298922	96	47.62945556	73.7673957	48.48638859	3	3	4	4	2	3	2	4	4	3	5	4
19	Live	Beat	Waltz	Female	Caucasian/White	No	19	at univeresity	stil in eduction	No	78	26	6.194800977	2.274155528	44	60.79063488	73.01219838	66.29591351	3	2	3	2	4	3	3	4	3	2	2	3
19	Recording	Beat	Waltz	Female	Caucasian/White	No	19	at univeresity	stil in eduction	No	78	26	6.301667771	2.224072418	43	75.50892581	75.33381769	54.58742467	2	3	4	1	1	2	3	2	2	2	1	3
19	Live	Improv	Waltz	Female	Caucasian/White	No	19	at univeresity	stil in eduction	No	78	26	5.791167343	1.943145164	92	57.16482604	73.57889542	53.25390497	3	1	2	3	5	4	2	3	5	3	4	3
19	Recording	Improv	Waltz	Female	Caucasian/White	No	19	at univeresity	stil in eduction	No	78	26	4.684793928	1.921195919	67	57.18203664	70.49569074	60.75352451	3	2	2	3	4	4	3	4	4	3	3	3
20	Live	Beat	Rock	Female	Asian	No	20	at univeresity	stil in eduction	No	97	29	2.237090632	NA	48	-26.11062654	69.05725526	50.33082223	4	1	3	5	4	3	4	4	3	1	2	2
20	Recording	Beat	Rock	Female	Asian	No	20	at univeresity	stil in eduction	No	97	29	2.060732408	NA	49	-28.525915	72.34279354	43.27979465	5	1	1	5	5	2	1	2	5	1	2	2
20	Live	Improv	Rock	Female	Asian	No	20	at univeresity	stil in eduction	No	97	29	1.559151504	NA	54	12.19490242	74.02699368	43.57901753	1	5	4	1	1	2	5	2	2	1	2	1
20	Recording	Improv	Rock	Female	Asian	No	20	at univeresity	stil in eduction	No	97	29	1.909729237	NA	82	20.01276887	72.62907957	42.58630942	1	5	5	1	4	1	4	1	5	1	2	3
20	Live	Beat	Salsa	Female	Asian	No	20	at univeresity	stil in eduction	No	97	29	2.204513222	NA	53	-4.317580392	73.01224172	41.9873694	5	1	1	5	5	3	1	3	2	1	2	1
20	Recording	Beat	Salsa	Female	Asian	No	20	at univeresity	stil in eduction	No	97	29	3.007695992	NA	53	-7.120688417	77.82237569	37.95215986	4	1	1	5	3	2	2	2	4	1	2	3
20	Live	Improv	Salsa	Female	Asian	No	20	at univeresity	stil in eduction	No	97	29	2.546019781	NA	55	-12.564007	74.51835696	39.66783378	3	3	3	4	4	3	3	3	2	1	1	2
20	Recording	Improv	Salsa	Female	Asian	No	20	at univeresity	stil in eduction	No	97	29	2.11462202	NA	49	-11.0626579	76.62495455	35.65874051	1	4	3	1	2	1	2	1	1	1	1	1
20	Live	Beat	March	Female	Asian	No	20	at univeresity	stil in eduction	No	97	29	1.283074001	NA	37	-11.74174244	74.50110865	42.59907183	5	1	4	5	5	2	2	1	1	1	2	2
20	Recording	Beat	March	Female	Asian	No	20	at univeresity	stil in eduction	No	97	29	1.920033727	NA	38	11.91923901	71.61276063	43.52405944	4	1	3	5	5	2	1	2	5	1	2	2
20	Live	Improv	March	Female	Asian	No	20	at univeresity	stil in eduction	No	97	29	1.243764394	NA	54	1.391099612	71.32020583	43.29865279	3	3	4	3	5	1	3	3	2	3	2	1
20	Recording	Improv	March	Female	Asian	No	20	at univeresity	stil in eduction	No	97	29	1.611602195	NA	58	15.72783729	72.2214792	42.21100271	2	3	2	3	4	3	2	3	3	2	2	2
20	Live	Beat	Waltz	Female	Asian	No	20	at univeresity	stil in eduction	No	97	29	2.058063358	NA	64	-15.1400994	72.5319006	43.53895526	3	1	2	5	5	1	1	1	4	1	1	1
20	Recording	Beat	Waltz	Female	Asian	No	20	at univeresity	stil in eduction	No	97	29	1.911746041	NA	63	-9.344865427	70.47717105	50.11661401	5	1	1	3	5	3	1	3	3	1	3	1
20	Live	Improv	Waltz	Female	Asian	No	20	at univeresity	stil in eduction	No	97	29	1.855379183	NA	61	9.341086115	71.93552446	45.15110048	4	2	2	5	5	1	2	2	3	3	3	4
20	Recording	Improv	Waltz	Female	Asian	No	20	at univeresity	stil in eduction	No	97	29	2.263813989	NA	63	1.419711859	69.63199633	55.59718406	5	1	1	5	5	1	1	1	3	1	3	3
21	Live	Beat	Rock	Female	Black/African American	Yes	19	at univeresity	stil in eduction	No	81	13	1.733762837	0.200846829	96	NA	80.87284385	27.12704762	4	2	1	3	2	3	3	3	3	3	4	3
21	Recording	Beat	Rock	Female	Black/African American	Yes	19	at univeresity	stil in eduction	No	81	13	2.316860455	0.302787838	91	NA	81.03372755	26.56685802	2	2	2	3	4	3	3	3	3	3	2	3
21	Live	Improv	Rock	Female	Black/African American	Yes	19	at univeresity	stil in eduction	No	81	13	2.089248028	0.315311665	96	NA	76.7544891	30.58984809	2	4	3	1	2	3	2	2	2	3	3	3
21	Recording	Improv	Rock	Female	Black/African American	Yes	19	at univeresity	stil in eduction	No	81	13	2.676305475	0.533988568	113	NA	79.19098784	22.77192821	3	2	2	4	4	3	2	3	3	4	3	4
21	Live	Beat	Salsa	Female	Black/African American	Yes	19	at univeresity	stil in eduction	No	81	13	2.507171114	0.364415005	108	NA	82.73126505	26.07021768	2	4	3	2	3	2	1	3	2	1	3	3
21	Recording	Beat	Salsa	Female	Black/African American	Yes	19	at univeresity	stil in eduction	No	81	13	3.123108658	0.35188761	113	NA	81.2124882	22.11974985	3	2	3	2	3	2	1	3	3	2	3	3
21	Live	Improv	Salsa	Female	Black/African American	Yes	19	at univeresity	stil in eduction	No	81	13	3.807777464	0.649169815	159	NA	79.90805101	21.95694967	2	3	3	4	3	2	1	3	3	3	3	3
21	Recording	Improv	Salsa	Female	Black/African American	Yes	19	at univeresity	stil in eduction	No	81	13	4.235384097	0.664114474	163	NA	80.46706662	24.67532414	3	3	2	3	4	3	1	3	3	5	3	4
21	Live	Beat	March	Female	Black/African American	Yes	19	at univeresity	stil in eduction	No	81	13	2.203272243	0.253229241	37	NA	77.41442202	30.52427313	2	3	3	2	1	3	2	2	3	2	2	3
21	Recording	Beat	March	Female	Black/African American	Yes	19	at univeresity	stil in eduction	No	81	13	2.039010878	0.17529919	75	NA	79.76240984	26.26007231	3	3	3	4	3	2	1	2	2	3	3	3
21	Live	Improv	March	Female	Black/African American	Yes	19	at univeresity	stil in eduction	No	81	13	2.030671733	0.226764893	70	NA	78.3749597	30.22988842	2	3	3	2	2	3	1	2	2	3	3	3
21	Recording	Improv	March	Female	Black/African American	Yes	19	at univeresity	stil in eduction	No	81	13	1.102922535	0.307789927	83	NA	79.63309787	26.17304128	3	2	3	3	4	2	1	3	3	4	4	3
21	Live	Beat	Waltz	Female	Black/African American	Yes	19	at univeresity	stil in eduction	No	81	13	2.241240764	0.211485038	62	NA	78.4906538	29.6329133	2	2	3	2	1	2	1	2	2	2	3	4
21	Recording	Beat	Waltz	Female	Black/African American	Yes	19	at univeresity	stil in eduction	No	81	13	2.787638874	0.257873592	62	NA	75.42857143	36.34157083	3	2	3	3	4	3	1	3	3	2	3	3
21	Live	Improv	Waltz	Female	Black/African American	Yes	19	at univeresity	stil in eduction	No	81	13	2.2382216	0.364010511	134	NA	78.52676952	28.22899881	3	2	3	3	2	2	1	2	3	4	3	3
21	Recording	Improv	Waltz	Female	Black/African American	Yes	19	at univeresity	stil in eduction	No	81	13	2.596018001	0.33857337	101	NA	79.78554099	26.42950656	3	2	2	3	3	3	1	3	3	4	4	4
22	Live	Beat	Rock	Female	Asian	No	20	at univeresity	high school	No	86	5	2.22846326	1.323876377	88	NA	88.18099149	28.3118931	5	2	1	4	3	5	4	5	5	5	4	5
22	Recording	Beat	Rock	Female	Asian	No	20	at univeresity	high school	No	86	5	2.261960244	1.411002151	85	NA	88.02146684	27.19799201	4	1	2	3	4	5	3	4	4	4	4	4
22	Live	Improv	Rock	Female	Asian	No	20	at univeresity	high school	No	86	5	2.322779694	1.443222998	112	NA	87.41409552	29.93225685	5	2	1	5	4	5	5	5	5	5	4	5
22	Recording	Improv	Rock	Female	Asian	No	20	at univeresity	high school	No	86	5	2.248036372	1.287285305	108	NA	91.31164223	21.6915039	4	3	1	4	4	4	4	4	4	5	3	5
22	Live	Beat	Salsa	Female	Asian	No	20	at univeresity	high school	No	86	5	1.968497094	1.169085221	108	NA	93.05081202	21.90410402	5	2	2	5	4	4	4	4	5	5	4	5
22	Recording	Beat	Salsa	Female	Asian	No	20	at univeresity	high school	No	86	5	2.118888046	1.217789759	90	NA	86.50380457	31.08174706	3	5	2	3	3	2	3	3	2	2	3	4
22	Live	Improv	Salsa	Female	Asian	No	20	at univeresity	high school	No	86	5	2.444666728	1.387125818	118	NA	95.8300059	20.2605962	5	4	2	4	4	4	3	3	4	4	4	5
22	Recording	Improv	Salsa	Female	Asian	No	20	at univeresity	high school	No	86	5	2.030374093	1.160812111	117	NA	88.93986853	29.04504188	4	3	2	3	3	3	3	3	3	4	3	5
22	Live	Beat	March	Female	Asian	No	20	at univeresity	high school	No	86	5	2.385595941	1.241704598	72	NA	92.62764134	28.3878307	3	2	1	4	2	5	2	5	5	5	4	5
22	Recording	Beat	March	Female	Asian	No	20	at univeresity	high school	No	86	5	3.104308618	1.391671632	72	NA	90.75809705	23.55244832	3	1	1	5	3	5	3	5	5	4	4	5
22	Live	Improv	March	Female	Asian	No	20	at univeresity	high school	No	86	5	2.41215171	1.398254615	72	NA	90.03094814	29.72793299	4	4	1	3	3	4	5	4	5	5	4	5
22	Recording	Improv	March	Female	Asian	No	20	at univeresity	high school	No	86	5	2.05780317	1.289578293	70	NA	92.94914354	22.42546415	3	2	1	3	3	4	2	4	4	5	4	5
22	Live	Beat	Waltz	Female	Asian	No	20	at univeresity	high school	No	86	5	1.60933637	1.054876464	62	NA	93.01524417	21.38061835	4	1	2	4	4	4	3	3	4	3	2	4
22	Recording	Beat	Waltz	Female	Asian	No	20	at univeresity	high school	No	86	5	2.129085288	1.099089347	62	NA	92.58734923	22.78014893	4	1	2	4	4	3	3	3	3	3	3	3
22	Live	Improv	Waltz	Female	Asian	No	20	at univeresity	high school	No	86	5	2.185681403	1.197004757	97	NA	94.62861302	18.77142789	5	3	2	4	3	4	3	3	4	4	3	4
22	Recording	Improv	Waltz	Female	Asian	No	20	at univeresity	high school	No	86	5	2.268041171	1.156944438	94	NA	93.50759749	21.35270647	4	2	2	4	3	3	3	3	3	3	2	3
23	Live	Beat	Rock	Non-binary	Caucasian/White	Yes	19	at univeresity	stil in eduction	No	90	28	6.343519667	0.658190656	127	NA	80.56904319	39.0900638	4	1	1	5	4	4	3	3	3	2	3	4
23	Recording	Beat	Rock	Non-binary	Caucasian/White	Yes	19	at univeresity	stil in eduction	No	90	28	6.517405953	0.681356586	124	NA	84.4554489	43.80538306	3	1	3	5	5	3	1	2	2	2	2	3
23	Live	Improv	Rock	Non-binary	Caucasian/White	Yes	19	at univeresity	stil in eduction	No	90	28	6.811231549	0.683295548	130	NA	85.30236284	39.77822448	5	3	1	4	2	5	3	4	5	5	4	4
23	Recording	Improv	Rock	Non-binary	Caucasian/White	Yes	19	at univeresity	stil in eduction	No	90	28	6.860317757	0.593229439	146	NA	84.79615315	39.82012023	3	5	2	1	2	2	4	3	3	3	3	3
23	Live	Beat	Salsa	Non-binary	Caucasian/White	Yes	19	at univeresity	stil in eduction	No	90	28	7.744863273	0.652170626	170	NA	87.43131927	29.18093189	4	2	1	5	4	3	1	3	4	2	4	4
23	Recording	Beat	Salsa	Non-binary	Caucasian/White	Yes	19	at univeresity	stil in eduction	No	90	28	7.320254165	0.638172596	170	NA	86.59137738	35.19375811	3	3	2	4	3	3	4	2	3	1	2	4
23	Live	Improv	Salsa	Non-binary	Caucasian/White	Yes	19	at univeresity	stil in eduction	No	90	28	7.518502852	0.63426749	149	NA	87.95294875	32.56209642	4	5	3	3	4	3	5	4	5	3	3	3
23	Recording	Improv	Salsa	Non-binary	Caucasian/White	Yes	19	at univeresity	stil in eduction	No	90	28	6.329382256	0.593921024	150	NA	87.80436201	32.09071555	2	3	2	3	2	1	2	3	2	2	2	3
23	Live	Beat	March	Non-binary	Caucasian/White	Yes	19	at univeresity	stil in eduction	No	90	28	4.696333066	0.360781533	99	NA	82.09759351	38.71250738	3	1	1	5	5	3	2	3	3	3	3	3
23	Recording	Beat	March	Non-binary	Caucasian/White	Yes	19	at univeresity	stil in eduction	No	90	28	6.946039144	0.515758051	111	NA	85.08025612	31.58994269	2	1	1	5	5	3	1	2	3	2	2	2
23	Live	Improv	March	Non-binary	Caucasian/White	Yes	19	at univeresity	stil in eduction	No	90	28	4.526823745	0.420344447	99	NA	85.52391686	30.2007012	3	1	1	4	3	3	2	2	3	2	3	4
23	Recording	Improv	March	Non-binary	Caucasian/White	Yes	19	at univeresity	stil in eduction	No	90	28	5.636698387	0.367877852	124	NA	89.37698981	21.97393821	3	1	1	3	2	3	2	4	3	4	2	4
23	Live	Beat	Waltz	Non-binary	Caucasian/White	Yes	19	at univeresity	stil in eduction	No	90	28	6.930796031	0.522227159	181	NA	83.59133127	43.76703521	2	3	3	3	4	2	2	2	2	2	3	3
23	Recording	Beat	Waltz	Non-binary	Caucasian/White	Yes	19	at univeresity	stil in eduction	No	90	28	6.066138203	0.438650571	176	NA	81.06990211	42.2538353	3	1	2	3	4	3	2	4	4	2	2	4
23	Live	Improv	Waltz	Non-binary	Caucasian/White	Yes	19	at univeresity	stil in eduction	No	90	28	8.815109919	0.611141494	211	NA	85.18895383	40.28127928	5	1	2	4	3	4	2	4	4	4	4	2
23	Recording	Improv	Waltz	Non-binary	Caucasian/White	Yes	19	at univeresity	stil in eduction	No	90	28	6.487439588	0.472065891	146	NA	86.01731481	43.81629431	3	1	2	4	5	4	2	3	4	4	3	3
24	Live	Beat	Rock	male	Asian	No	20	at univeresity	stil in eduction	No	83	30	0.930791363	0.650798494	35	-6.693330912	71.20980092	90.6130532	4	1	1	2	5	4	3	5	3	2	2	5
24	Recording	Beat	Rock	male	Asian	No	20	at univeresity	stil in eduction	No	83	30	1.134288122	0.719674477	36	-12.67700932	75.88487181	46.19413979	4	1	1	3	5	3	1	4	3	2	2	1
24	Live	Improv	Rock	male	Asian	No	20	at univeresity	stil in eduction	No	83	30	1.850008852	0.613246825	67	0.681028868	72.41801909	59.62539308	4	3	2	4	5	4	4	4	3	4	3	4
24	Recording	Improv	Rock	male	Asian	No	20	at univeresity	stil in eduction	No	83	30	1.848429107	0.669455362	45	-8.066299624	73.13829787	161.1704186	2	1	2	1	1	3	2	3	3	3	2	1
24	Live	Beat	Salsa	male	Asian	No	20	at univeresity	stil in eduction	No	83	30	2.770530989	0.575405659	55	-15.36341449	66.52426995	98.32221246	5	3	3	4	5	5	5	4	3	2	4	5
24	Recording	Beat	Salsa	male	Asian	No	20	at univeresity	stil in eduction	No	83	30	1.883232465	0.711655192	57	-2.68955375	78.94044382	85.04730401	5	2	1	4	3	4	3	4	3	2	4	5
24	Live	Improv	Salsa	male	Asian	No	20	at univeresity	stil in eduction	No	83	30	2.23509006	0.442580772	79	-10.47552049	68.10387462	156.0266258	4	5	3	2	4	5	4	5	3	5	4	5
24	Recording	Improv	Salsa	male	Asian	No	20	at univeresity	stil in eduction	No	83	30	1.724183446	0.442175653	71	17.63639435	69.61780528	64.66719535	4	3	3	4	2	4	3	4	3	4	4	5
24	Live	Beat	March	male	Asian	No	20	at univeresity	stil in eduction	No	83	30	2.148397556	0.731873298	49	-29.11226385	69.31714906	42.79476477	3	2	1	4	4	3	4	3	2	2	4	5
24	Recording	Beat	March	male	Asian	No	20	at univeresity	stil in eduction	No	83	30	3.835220706	0.71253327	55	-17.13434836	71.26935711	56.18860538	3	1	1	1	4	2	2	2	2	2	3	4
24	Live	Improv	March	male	Asian	No	20	at univeresity	stil in eduction	No	83	30	2.193539893	0.47923466	52	-19.29439934	66.29630766	52.88111167	3	2	2	4	5	4	3	4	4	4	4	4
24	Recording	Improv	March	male	Asian	No	20	at univeresity	stil in eduction	No	83	30	3.179370604	0.573731694	82	8.289038081	73.12867461	71.17151858	4	2	2	4	3	3	2	4	3	2	2	4
24	Live	Beat	Waltz	male	Asian	No	20	at univeresity	stil in eduction	No	83	30	2.827585903	0.553814449	67	-27.67038699	72.89062169	64.01872428	3	2	2	3	5	2	3	2	2	1	3	3
24	Recording	Beat	Waltz	male	Asian	No	20	at univeresity	stil in eduction	No	83	30	2.727465748	0.417314202	154	-26.62778087	69.75537179	61.73541972	3	1	2	3	5	4	4	3	3	2	2	4
24	Live	Improv	Waltz	male	Asian	No	20	at univeresity	stil in eduction	No	83	30	3.556806689	0.504640122	131	-9.166634247	72.44829592	37.24928535	5	3	2	4	5	4	4	3	3	4	3	4
24	Recording	Improv	Waltz	male	Asian	No	20	at univeresity	stil in eduction	No	83	30	2.020143088	0.475947798	98	-3.541552709	71.6226749	58.68973606	3	1	1	4	5	4	4	4	3	4	3	4
25	Live	Beat	Rock	female	Asian	No	21	at univeresity	undergradute degree or professional qualification	No	76	24	1.465341445	NA	95	-6.094402765	68.2580468	40.03490801	3	2	2	4	4	3	2	3	4	3	3	3
25	Recording	Beat	Rock	female	Asian	No	21	at univeresity	undergradute degree or professional qualification	No	76	24	1.387380527	NA	99	-15.21270431	70.85001568	42.74982595	3	3	2	3	2	3	2	3	2	3	3	3
25	Live	Improv	Rock	female	Asian	No	21	at univeresity	undergradute degree or professional qualification	No	76	24	1.585657886	NA	94	-6.647701149	64.84192325	47.42220725	3	2	3	4	4	3	2	3	3	4	3	3
25	Recording	Improv	Rock	female	Asian	No	21	at univeresity	undergradute degree or professional qualification	No	76	24	1.591880466	NA	81	-3.159840836	66.87223688	49.70945243	3	2	1	4	4	3	2	3	2	3	3	2
25	Live	Beat	Salsa	female	Asian	No	21	at univeresity	undergradute degree or professional qualification	No	76	24	1.422017398	NA	91	1.552704941	69.28951996	42.93116136	4	2	2	4	4	3	2	3	3	3	3	3
25	Recording	Beat	Salsa	female	Asian	No	21	at univeresity	undergradute degree or professional qualification	No	76	24	1.67686471	NA	95	-1.158497827	68.36370213	46.33525273	4	2	2	4	2	4	3	4	3	3	3	3
25	Live	Improv	Salsa	female	Asian	No	21	at univeresity	undergradute degree or professional qualification	No	76	24	1.52673017	NA	89	0.618132217	70.76468103	39.7079776	4	2	2	5	5	3	2	3	3	4	3	3
25	Recording	Improv	Salsa	female	Asian	No	21	at univeresity	undergradute degree or professional qualification	No	76	24	1.419436502	NA	76	10.62815417	66.0693195	43.17843269	3	4	2	3	3	3	2	3	2	3	3	3
25	Live	Beat	March	female	Asian	No	21	at univeresity	undergradute degree or professional qualification	No	76	24	1.075327855	NA	65	-17.51395989	64.59600581	43.47471362	3	2	3	4	4	2	2	2	2	4	2	2
25	Recording	Beat	March	female	Asian	No	21	at univeresity	undergradute degree or professional qualification	No	76	24	1.137329144	NA	58	-12.70791012	65.70302234	54.09985138	2	2	2	3	2	2	2	2	3	2	2	2
25	Live	Improv	March	female	Asian	No	21	at univeresity	undergradute degree or professional qualification	No	76	24	1.308183085	NA	56	-9.932591106	65.80246101	46.9932787	2	2	3	4	4	2	2	2	3	3	2	2
25	Recording	Improv	March	female	Asian	No	21	at univeresity	undergradute degree or professional qualification	No	76	24	1.065328292	NA	54	-18.87659467	66.82591556	45.04549552	2	2	3	4	3	2	2	2	3	3	2	2
25	Live	Beat	Waltz	female	Asian	No	21	at univeresity	undergradute degree or professional qualification	No	76	24	2.378992141	NA	136	9.638890128	65.46644845	53.5196615	4	2	2	4	4	3	2	3	4	3	3	3
25	Recording	Beat	Waltz	female	Asian	No	21	at univeresity	undergradute degree or professional qualification	No	76	24	2.318565205	NA	128	10.16595324	67.04195072	44.53042031	2	2	1	2	2	3	2	2	3	3	2	2
25	Live	Improv	Waltz	female	Asian	No	21	at univeresity	undergradute degree or professional qualification	No	76	24	2.190954949	NA	104	16.11076785	64.24387479	45.81146471	3	2	3	3	4	3	1	3	3	3	3	3
25	Recording	Improv	Waltz	female	Asian	No	21	at univeresity	undergradute degree or professional qualification	No	76	24	2.260889886	NA	97	18.78423009	64.20501705	48.18491169	2	2	3	3	3	2	2	2	2	2	2	2
26	Live	Beat	Rock	male	Asian	No	21	at univeresity	undergradute degree or professional qualification	No	68	16	1.185314094	0.445776729	45	-17.0719551	60.15891033	62.68603083	5	2	3	4	3	4	5	4	2	4	5	4
26	Recording	Beat	Rock	male	Asian	No	21	at univeresity	undergradute degree or professional qualification	No	68	16	1.626996044	0.476091859	45	8.408330977	60.53811659	60.01862918	4	2	3	4	4	4	4	4	4	4	4	4
26	Live	Improv	Rock	male	Asian	No	21	at univeresity	undergradute degree or professional qualification	No	68	16	1.817648264	0.494275182	53	-6.252757479	59.18394446	68.7636261	5	2	4	4	4	4	4	4	3	4	5	4
26	Recording	Improv	Rock	male	Asian	No	21	at univeresity	undergradute degree or professional qualification	No	68	16	2.32767678	0.432094323	79	-7.834815905	60.30992601	67.14424068	5	3	4	4	4	4	4	4	3	4	4	4
26	Live	Beat	Salsa	male	Asian	No	21	at univeresity	undergradute degree or professional qualification	No	68	16	2.182556883	0.60168052	58	-19.11849212	68.23527385	42.85301354	4	3	4	4	4	4	5	5	2	4	5	4
26	Recording	Beat	Salsa	male	Asian	No	21	at univeresity	undergradute degree or professional qualification	No	68	16	2.23880162	0.51147401	56	3.744043523	61.60982216	58.58054135	5	2	3	4	4	4	4	4	3	4	4	5
26	Live	Improv	Salsa	male	Asian	No	21	at univeresity	undergradute degree or professional qualification	No	68	16	2.808702261	0.589870156	78	5.50186567	60.8483861	51.4266873	5	3	4	3	4	4	4	4	3	4	4	4
26	Recording	Improv	Salsa	male	Asian	No	21	at univeresity	undergradute degree or professional qualification	No	68	16	2.003748011	0.418809301	80	-8.640929321	58.94788551	60.22363625	4	2	4	4	4	4	4	4	4	4	4	4
26	Live	Beat	March	male	Asian	No	21	at univeresity	undergradute degree or professional qualification	No	68	16	1.287768796	0.362167026	51	28.99197886	65.50453576	56.37537879	1	1	1	3	2	4	2	4	1	3	4	4
26	Recording	Beat	March	male	Asian	No	21	at univeresity	undergradute degree or professional qualification	No	68	16	1.995361843	0.444811288	54	24.055418	59.73520365	36.54226486	4	3	2	4	5	5	5	4	1	4	4	4
26	Live	Improv	March	male	Asian	No	21	at univeresity	undergradute degree or professional qualification	No	68	16	1.89523852	0.436737365	68	26.36099966	59.85715905	40.38778376	5	2	1	1	4	4	4	4	1	4	4	4
26	Recording	Improv	March	male	Asian	No	21	at univeresity	undergradute degree or professional qualification	No	68	16	2.034061344	0.405653774	78	9.115675426	59.53553527	32.34890249	4	2	4	4	4	3	3	4	1	4	4	4
26	Live	Beat	Waltz	male	Asian	No	21	at univeresity	undergradute degree or professional qualification	No	68	16	1.810210339	0.391692639	64	-17.94993668	66.00424313	50.29619505	4	2	4	4	4	4	4	4	3	4	4	4
26	Recording	Beat	Waltz	male	Asian	No	21	at univeresity	undergradute degree or professional qualification	No	68	16	2.684110191	0.427720078	63	0.224977017	67.8651463	40.94481467	4	3	4	4	4	4	4	5	4	4	4	4
26	Live	Improv	Waltz	male	Asian	No	21	at univeresity	undergradute degree or professional qualification	No	68	16	2.17062543	0.421396067	65	-2.607760315	60.62661342	52.88594909	5	3	4	4	4	4	4	4	4	4	4	4
26	Recording	Improv	Waltz	male	Asian	No	21	at univeresity	undergradute degree or professional qualification	No	68	16	2.34799659	0.407045673	65	-9.10566807	64.41451304	48.51614851	4	2	4	4	4	4	4	4	3	4	5	4
27	Live	Beat	Rock	Male	My race is not listed above	No	19	at univeresity	stil in eduction	No	77	13	0.767871555	NA	76	-11.61070375	NA	NA	3	2	1	4	5	4	1	3	4	2	3	3
27	Recording	Beat	Rock	Male	My race is not listed above	No	19	at univeresity	stil in eduction	No	77	13	0.937894878	NA	91	4.804336523	NA	NA	5	2	2	5	3	2	1	3	3	4	5	3
27	Live	Improv	Rock	Male	My race is not listed above	No	19	at univeresity	stil in eduction	No	77	13	1.019257756	NA	88	-18.80292922	NA	NA	4	4	3	3	5	5	4	4	3	3	2	4
27	Recording	Improv	Rock	Male	My race is not listed above	No	19	at univeresity	stil in eduction	No	77	13	1.305235306	NA	102	7.330060119	NA	NA	4	5	3	2	4	4	2	3	2	2	3	4
27	Live	Beat	Salsa	Male	My race is not listed above	No	19	at univeresity	stil in eduction	No	77	13	2.325468889	NA	109	-16.24564879	NA	NA	4	3	2	4	4	4	3	5	3	2	2	5
27	Recording	Beat	Salsa	Male	My race is not listed above	No	19	at univeresity	stil in eduction	No	77	13	2.626404933	NA	107	-2.850074416	NA	NA	5	2	2	5	4	4	3	4	4	3	4	3
27	Live	Improv	Salsa	Male	My race is not listed above	No	19	at univeresity	stil in eduction	No	77	13	2.024917638	NA	100	-12.02677486	NA	NA	5	3	1	2	4	2	3	2	4	3	4	2
27	Recording	Improv	Salsa	Male	My race is not listed above	No	19	at univeresity	stil in eduction	No	77	13	2.075850518	NA	94	-14.99083082	NA	NA	2	4	2	3	3	4	4	3	1	2	4	5
27	Live	Beat	March	Male	My race is not listed above	No	19	at univeresity	stil in eduction	No	77	13	1.711404466	NA	79	1.820318883	NA	NA	2	3	2	4	1	3	2	3	3	2	3	2
27	Recording	Beat	March	Male	My race is not listed above	No	19	at univeresity	stil in eduction	No	77	13	1.947711215	NA	77	5.144370148	NA	NA	2	4	2	3	3	4	4	2	3	2	2	3
27	Live	Improv	March	Male	My race is not listed above	No	19	at univeresity	stil in eduction	No	77	13	2.020427703	NA	86	9.950368696	NA	NA	5	3	2	3	2	4	3	5	3	4	4	3
27	Recording	Improv	March	Male	My race is not listed above	No	19	at univeresity	stil in eduction	No	77	13	1.761856516	NA	90	-3.322774764	NA	NA	2	4	3	1	1	5	4	2	1	2	3	1
27	Live	Beat	Waltz	Male	My race is not listed above	No	19	at univeresity	stil in eduction	No	77	13	2.639906771	NA	67	-5.74707116	NA	NA	3	4	2	3	2	4	2	2	2	2	3	3
27	Recording	Beat	Waltz	Male	My race is not listed above	No	19	at univeresity	stil in eduction	No	77	13	3.375445075	NA	72	-7.424142846	NA	NA	4	3	2	4	2	3	2	3	3	2	4	3
27	Live	Improv	Waltz	Male	My race is not listed above	No	19	at univeresity	stil in eduction	No	77	13	2.102087546	NA	78	-8.390001248	NA	NA	3	2	3	2	2	3	4	2	2	3	3	3
27	Recording	Improv	Waltz	Male	My race is not listed above	No	19	at univeresity	stil in eduction	No	77	13	2.513993935	NA	83	-6.059740399	NA	NA	2	4	2	2	2	3	2	4	3	4	3	4
28	Live	Beat	Rock	Male	Asian	No	20	at univeresity	stil in eduction	No	70	12	0.980806004	0.361128024	48	-2.653325905	98.82828585	17.05712175	3	2	3	3	4	3	2	3	3	2	3	3
28	Recording	Beat	Rock	Male	Asian	No	20	at univeresity	stil in eduction	No	70	12	0.82693689	0.329763676	60	2.100194629	93.5633892	21.82315284	3	3	3	3	4	3	2	3	3	3	3	4
28	Live	Improv	Rock	Male	Asian	No	20	at univeresity	stil in eduction	No	70	12	1.460020589	0.4437064	84	1.290952145	100.5886944	21.18166166	4	2	3	4	4	4	1	4	3	4	4	4
28	Recording	Improv	Rock	Male	Asian	No	20	at univeresity	stil in eduction	No	70	12	1.358050636	0.490177973	79	-1.249917886	91.01497955	25.38955529	4	2	3	3	4	3	2	3	3	4	3	4
28	Live	Beat	Salsa	Male	Asian	No	20	at univeresity	stil in eduction	No	70	12	1.151579205	0.342876649	40	-1.669350447	99.04622157	14.27285135	3	1	3	1	4	2	1	2	2	2	2	2
28	Recording	Beat	Salsa	Male	Asian	No	20	at univeresity	stil in eduction	No	70	12	0.897898452	0.320816435	38	-2.124217796	94.31629517	16.09859537	4	3	3	1	3	3	2	2	2	2	4	2
28	Live	Improv	Salsa	Male	Asian	No	20	at univeresity	stil in eduction	No	70	12	1.708720727	0.490125829	107	0.867450252	103.9718624	56.26253194	4	1	3	4	4	4	1	4	4	4	4	4
28	Recording	Improv	Salsa	Male	Asian	No	20	at univeresity	stil in eduction	No	70	12	1.381854377	0.470089051	78	-2.032366892	94.84249998	20.41789532	4	3	3	2	4	4	2	3	3	4	3	4
28	Live	Beat	March	Male	Asian	No	20	at univeresity	stil in eduction	No	70	12	0.862722663	0.315343208	39	5.490226896	97.55297171	23.37986432	3	2	3	4	3	3	1	3	3	2	2	3
28	Recording	Beat	March	Male	Asian	No	20	at univeresity	stil in eduction	No	70	12	1.191061689	0.286118774	38	1.400679149	101.5116407	19.87002724	4	2	3	4	2	3	1	3	3	2	3	3
28	Live	Improv	March	Male	Asian	No	20	at univeresity	stil in eduction	No	70	12	1.414408996	0.464056319	78	8.607654256	100.9338742	15.46854691	4	2	3	4	4	3	1	3	4	4	3	4
28	Recording	Improv	March	Male	Asian	No	20	at univeresity	stil in eduction	No	70	12	1.262036522	0.396751174	76	1.03687343	93.43142177	25.63946324	3	3	3	2	2	3	1	2	3	3	3	3
28	Live	Beat	Waltz	Male	Asian	No	20	at univeresity	stil in eduction	No	70	12	1.641211005	0.315627871	63	-15.35008461	105.8442179	11.75172078	4	2	3	4	3	3	1	3	4	4	4	4
28	Recording	Beat	Waltz	Male	Asian	No	20	at univeresity	stil in eduction	No	70	12	1.691924384	0.337713235	66	-7.104309829	104.31372	14.9912609	3	3	2	3	2	3	2	2	3	2	3	3
28	Live	Improv	Waltz	Male	Asian	No	20	at univeresity	stil in eduction	No	70	12	2.195940022	0.52842223	104	-10.41986442	96.55571093	21.28149339	4	3	3	4	4	4	1	4	3	4	3	4
28	Recording	Improv	Waltz	Male	Asian	No	20	at univeresity	stil in eduction	No	70	12	1.947163471	0.491257388	82	-10.11845137	103.0804436	18.34224677	4	3	3	4	2	2	2	2	3	4	3	3
29	Live	Beat	Rock	he/him	Asian	No	21	at univeresity	stil in eduction	No	67	5	2.176149768	0.816952794	189	-12.23240982	77.34828213	17.39307997	5	4	1	3	3	3	1	3	3	1	3	3
29	Recording	Beat	Rock	he/him	Asian	No	21	at univeresity	stil in eduction	No	67	5	2.3923212	0.825170348	190	-6.369329562	74.78896863	21.17403014	4	5	1	2	2	2	1	2	1	1	2	2
29	Live	Improv	Rock	he/him	Asian	No	21	at univeresity	stil in eduction	No	67	5	1.614573148	0.75756056	127	-4.295416358	79.68204171	18.09005252	5	4	1	3	2	4	1	2	2	2	4	4
29	Recording	Improv	Rock	he/him	Asian	No	21	at univeresity	stil in eduction	No	67	5	1.218177808	0.678455283	122	-1.071468211	76.8138933	19.06075812	3	5	1	2	1	2	2	2	1	1	2	2
29	Live	Beat	Salsa	he/him	Asian	No	21	at univeresity	stil in eduction	No	67	5	1.742720197	0.840761341	109	21.50835514	78.95860009	16.28018798	2	4	2	2	2	2	1	2	1	1	2	3
29	Recording	Beat	Salsa	he/him	Asian	No	21	at univeresity	stil in eduction	No	67	5	1.156002386	0.625271165	104	28.6740231	80.63090144	17.40076627	3	2	1	2	4	2	1	2	2	1	2	2
29	Live	Improv	Salsa	he/him	Asian	No	21	at univeresity	stil in eduction	No	67	5	1.606162273	1.082009141	114	26.9592018	91.99006925	16.7438443	3	3	2	1	3	2	1	2	1	1	2	2
29	Recording	Improv	Salsa	he/him	Asian	No	21	at univeresity	stil in eduction	No	67	5	0.936097754	0.985536885	53	5.701715509	93.36888578	16.23040777	2	5	3	1	1	2	3	2	1	1	3	2
29	Live	Beat	March	he/him	Asian	No	21	at univeresity	stil in eduction	No	67	5	0.840487802	0.58336734	75	-8.77616758	74.12980636	25.65701595	4	1	1	3	3	2	1	2	1	1	3	3
29	Recording	Beat	March	he/him	Asian	No	21	at univeresity	stil in eduction	No	67	5	0.915288758	0.592755039	76	0.453306345	76.28396558	24.86581637	3	3	1	2	2	2	1	1	1	1	2	2
29	Live	Improv	March	he/him	Asian	No	21	at univeresity	stil in eduction	No	67	5	1.086853189	0.649831415	85	-0.528052701	75.91447572	21.56134426	4	3	1	2	2	3	1	2	1	1	3	3
29	Recording	Improv	March	he/him	Asian	No	21	at univeresity	stil in eduction	No	67	5	0.785454926	0.656381014	85	-1.919147524	79.13690388	16.78574883	2	5	2	1	1	1	1	1	1	1	1	2
29	Live	Beat	Waltz	he/him	Asian	No	21	at univeresity	stil in eduction	No	67	5	1.255853674	0.817935342	59	1.888412801	82.59263919	18.42205967	3	3	1	2	3	2	1	2	1	1	2	2
29	Recording	Beat	Waltz	he/him	Asian	No	21	at univeresity	stil in eduction	No	67	5	1.271683795	0.690173112	62	3.373721793	80.44173848	20.0939849	2	4	2	2	2	1	1	1	1	1	2	2
29	Live	Improv	Waltz	he/him	Asian	No	21	at univeresity	stil in eduction	No	67	5	1.388755523	0.790060575	126	-2.836878427	82.38560043	20.47693691	2	3	2	2	2	2	1	2	1	1	2	2
29	Recording	Improv	Waltz	he/him	Asian	No	21	at univeresity	stil in eduction	No	67	5	1.103809996	0.812502116	80	2.428059355	81.9977637	17.21628619	2	5	3	1	2	1	2	1	1	1	1	2
30	Live	Beat	Rock	Male	Asian	No	21	at univeresity	stil in eduction	No	75	24	0.85799195	0.339528172	101	NA	82.77003725	20.13852345	2	1	1	5	4	2	1	2	1	1	2	2
30	Recording	Beat	Rock	Male	Asian	No	21	at univeresity	stil in eduction	No	75	24	1.031286036	0.324389454	100	NA	81.27947439	18.00527349	1	1	1	5	4	1	1	1	1	1	2	2
30	Live	Improv	Rock	Male	Asian	No	21	at univeresity	stil in eduction	No	75	24	1.281681232	0.373405897	100	NA	85.25391458	17.2325117	4	3	1	4	4	4	1	4	3	4	4	4
30	Recording	Improv	Rock	Male	Asian	No	21	at univeresity	stil in eduction	No	75	24	1.039669712	0.374630489	106	NA	84.17582225	17.73147098	2	1	1	4	4	2	1	2	2	2	2	2
30	Live	Beat	Salsa	Male	Asian	No	21	at univeresity	stil in eduction	No	75	24	1.525586019	0.388450726	109	NA	85.59896703	15.21154251	3	4	1	2	1	2	5	3	2	2	2	4
30	Recording	Beat	Salsa	Male	Asian	No	21	at univeresity	stil in eduction	No	75	24	1.1510438	0.275316876	110	NA	78.28040815	13.77633841	2	2	1	4	3	2	1	2	2	2	2	2
30	Live	Improv	Salsa	Male	Asian	No	21	at univeresity	stil in eduction	No	75	24	1.60150744	0.419742836	81	NA	94.80318789	18.41904208	4	4	1	3	3	4	3	4	3	4	4	4
30	Recording	Improv	Salsa	Male	Asian	No	21	at univeresity	stil in eduction	No	75	24	1.374664834	0.394778758	48	NA	90.26903214	17.06271853	4	3	1	3	3	4	3	3	3	4	3	3
30	Live	Beat	March	Male	Asian	No	21	at univeresity	stil in eduction	No	75	24	0.637876006	0.300322145	38	NA	87.22122671	36.94086491	3	1	1	5	3	4	1	3	3	3	3	3
30	Recording	Beat	March	Male	Asian	No	21	at univeresity	stil in eduction	No	75	24	0.887586854	0.416205584	39	NA	82.23754658	13.7352792	3	1	1	5	5	3	1	3	3	2	3	2
30	Live	Improv	March	Male	Asian	No	21	at univeresity	stil in eduction	No	75	24	0.984896401	0.396110026	49	NA	95.1586995	17.21504454	3	4	1	3	3	4	3	4	3	4	4	3
30	Recording	Improv	March	Male	Asian	No	21	at univeresity	stil in eduction	No	75	24	0.97507992	0.319119183	63	NA	91.89873961	21.59009207	3	3	1	3	4	4	2	3	4	4	3	4
30	Live	Beat	Waltz	Male	Asian	No	21	at univeresity	stil in eduction	No	75	24	0.986394435	0.35424886	65	NA	78.87248202	17.90668661	3	1	1	5	4	3	1	3	3	1	3	3
30	Recording	Beat	Waltz	Male	Asian	No	21	at univeresity	stil in eduction	No	75	24	0.747234169	0.320580422	65	NA	78.70115191	18.01746465	3	1	1	5	4	3	1	2	2	1	2	2
30	Live	Improv	Waltz	Male	Asian	No	21	at univeresity	stil in eduction	No	75	24	1.050111561	0.348079216	90	NA	NA	NA	3	2	1	2	3	3	1	3	3	3	3	3
30	Recording	Improv	Waltz	Male	Asian	No	21	at univeresity	stil in eduction	No	75	24	1.046255613	0.325092385	126	NA	82.97225039	21.49972048	2	4	1	2	3	3	3	3	2	3	3	3
